# Supplementary material for: Gene-Based Tests of Association
Source: PLoS Genet. 2011 Jul 28;7(7):e1002177. doi: 10.1371/journal.pgen.1002177 (PMC3145613; doi:10.1371/journal.pgen.1002177)
Supplement: Table S3 — Top associations for PR interval. The top 100 associations are reported for GWiS, minSNP, minSNP-P, BIMBAM, VEGAS, and LASSO. The locus name concatenates the named genes within the start and end positions indicated. Additional columns provide the number of SNPs, the effective number of tests, the number of independent associations within the region (), the p-value (), the rank from 1 through 100, and an indicator for known positives (isKnownPositive). (XLS) [file pgen.1002177.s006.xls]

## Sheet: PR.txt
Method	Locus	Chr	Start	End	SNPs	Tests	K	P	Rank	isKnownPositive
GWiS	SCN5A_SCN10A	3	38564558	38810505	259	32.7188	6	8.18545e-40	1	1
GWiS	CAV1	7	115758790	115795181	93	7.78153	1	2.14903e-10	2	1
GWiS	LOC400942	2	8650561	8674520	76	11.7444	1	7e-06	3	0
GWiS	MGC3234	11	858396	900823	22	4.90235	1	6.18785e-05	4	0
GWiS	BNIP1	5	172504146	172523950	45	7.94559	1	6.20278e-05	5	1
GWiS	LOC399867	11	12008998	12039908	140	22.8141	1	7.8488e-05	6	0
GWiS	LOC266783_FMN2	1	236502010	236964518	720	57.4618	1	0.000123885	7	0
GWiS	JAG2	14	104679121	104706206	37	5.64167	1	0.000240952	8	0
GWiS	KIAA1799_PGM1	1	63701061	63837937	130	18.0754	1	0.000241022	9	0
GWiS	BST1	4	15380910	15410064	106	10.3202	1	0.000266667	10	0
GWiS	LIG1_LOC374920	19	53310515	53392689	115	15.6636	1	0.000342185	11	0
GWiS	DC-TM4F2_SH2D4B	10	82204047	82396296	286	30.2001	1	0.000461617	12	0
GWiS	LOC441061_LOC401176	5	16120580	16238694	110	14.1661	1	0.000606208	13	0
GWiS	CMA1	14	24044552	24047311	37	6.44261	1	0.000606244	14	0
GWiS	EIF5A_LOC390760_CENTB1_GPS2	17	7151693	7195517	26	10.0809	1	0.000640123	15	0
GWiS	LOC56964_MESP1_MRPL15P1	15	88035032	88097739	94	8.39745	1	0.000655136	16	0
GWiS	ACCN1	17	28364218	28644119	425	45.1864	1	0.000714286	17	0
GWiS	TMEM16D	12	99691053	100024876	469	38.6473	1	0.000750019	18	0
GWiS	CXXC5_UBE2D2	5	138920935	139043651	44	7.90166	1	0.000802439	19	0
GWiS	OR52I2_OR52I1_NOV1_RNF137	11	4549229	4586013	121	15.3359	1	0.000819269	20	0
GWiS	LOC390286	12	7603532	7611300	76	9.85372	1	0.000863483	21	0
GWiS	TNKS2	10	93548049	93615012	59	5.80659	1	0.000909918	22	0
GWiS	LOC441064	5	33198042	33198670	42	6.45656	1	0.000910332	23	0
GWiS	LOC399959	11	121465030	121476875	45	10.1051	1	0.000922935	24	0
GWiS	LOC440121_KIAA1545	12	131677703	131797479	70	9.37081	1	0.000948047	25	0
GWiS	LOC163301_FLJ20321	1	10631651	10659894	17	3.79097	1	0.00105407	26	0
GWiS	HCG9P5_IFITM4P_3.8-1.5_HCP5P14	6	29824007	29848642	243	14.8493	1	0.00111086	27	0
GWiS	LOC126755	1	13547620	13586200	90	12.7252	1	0.0011157	28	0
GWiS	CLK4	5	177962272	177986660	44	4.15237	2	0.00112334	29	0
GWiS	RABGAP1	9	122782871	122946264	122	11.7424	1	0.00116442	30	0
GWiS	THRAP2	12	114859103	115177863	163	21.3759	1	0.00121492	31	0
GWiS	PRICKLE1	12	41139341	41269745	151	23.3683	1	0.00125739	32	0
GWiS	LOC389634	8	12497896	12567468	12	2.49956	1	0.00130005	33	0
GWiS	FGFBP1	4	15613464	15616219	55	10.8496	1	0.00133583	34	0
GWiS	TRPM3	9	70380423	70713500	480	40.4705	1	0.00135026	35	0
GWiS	C10orf56	10	80812087	80875389	115	16.9116	1	0.00138064	36	0
GWiS	YES1	18	711743	746837	43	5.72559	1	0.00138427	37	0
GWiS	LOC441284	7	140227216	140385893	182	13.5404	1	0.00140371	38	0
GWiS	GRIA1	5	152850499	153171354	554	35.9849	1	0.00142511	39	0
GWiS	DSS1P1	5	81224009	81224485	49	7.14827	1	0.00147145	40	0
GWiS	IL7R	5	35892748	35912681	89	8.18442	1	0.00162681	41	0
GWiS	LOC391679	4	106027938	106165716	112	16.4333	1	0.00167504	42	0
GWiS	LOC399978_LOC399979	11	130220076	130291572	207	16.2489	1	0.00174703	43	0
GWiS	LOC391062	1	101448452	101487471	106	15.0794	1	0.00175316	44	0
GWiS	LLGL1_FLII	17	18069716	18102780	50	7.85114	1	0.00179533	45	0
GWiS	UVRAG	11	75203923	75531342	196	18.4469	1	0.00181818	46	1
GWiS	BTBD9	6	38250711	38671821	424	34.3728	1	0.00182849	47	0
GWiS	MATN3_LAPTM4A	2	20113442	20173073	83	9.89143	1	0.00185151	48	0
GWiS	CDC2	10	62208242	62223930	84	10.0248	1	0.00185288	49	0
GWiS	LOC401531	9	79235740	79236415	60	9.4881	1	0.00185839	50	0
GWiS	TNIP3	4	122410172	122443081	54	6.21407	1	0.00187477	51	0
GWiS	MUC20_MUC4	3	196937433	197027458	60	6.1075	1	0.00190803	52	0
GWiS	SLC4A1AP_STAF65(gamma)	2	27785330	27829482	44	6.35421	1	0.0019976	53	0
GWiS	CDH6	5	31229553	31360994	185	18.2027	1	0.00205719	54	0
GWiS	IRA1	3	178223837	178397715	109	10.4936	1	0.002145	55	0
GWiS	COL2A1_MGC5576	12	46644259	46684528	103	11.7472	1	0.00216123	56	0
GWiS	FBN2	5	127621628	127901195	290	24.8677	1	0.00226552	57	0
GWiS	ALX4	11	44242734	44288292	105	20.0636	1	0.0022748	58	0
GWiS	LOC96597_TNFRSF13B	17	16766954	16816127	116	17.2334	1	0.00230681	59	0
GWiS	LOC137107	8	34300055	34300702	48	4.93711	1	0.00233699	60	0
GWiS	NEUROD1_LOC442060	2	182366701	182385133	54	4.65622	1	0.00234192	61	0
GWiS	NKX6-2_INPP5A	10	134201298	134449442	151	15.8654	1	0.00241429	62	0
GWiS	HOMER1	5	78705543	78845456	114	12.6106	1	0.00245399	63	0
GWiS	LOC389396	6	49575630	49602719	40	6.12294	1	0.00254388	64	0
GWiS	CRY2_MAPK8IP1	11	45825605	45884592	52	8.03327	1	0.00268962	65	0
GWiS	HSPC049_LOC346673	7	134327240	134400499	111	11.0676	1	0.00277855	66	0
GWiS	LOC389992	10	90368016	90368693	22	5.27404	2	0.00279018	67	0
GWiS	KIAA1815	9	5774573	5823082	83	10.2612	1	0.00285063	68	0
GWiS	LIMD1_SACM1L	3	45611355	45761905	204	15.4432	1	0.00286369	69	0
GWiS	LOC440535_PSG1	19	48044251	48075711	42	3.78762	1	0.00293858	70	0
GWiS	OR7H2P	5	101179486	101180383	62	6.59863	1	0.00297177	71	0
GWiS	FLJ33706	20	30684323	30703341	36	7.00644	1	0.00299491	72	0
GWiS	COL6A2_FTCD	21	46342470	46399909	77	13.2383	1	0.00302572	73	0
GWiS	SRCAP	16	30626080	30658555	5	1.00013	1	0.00303122	74	0
GWiS	ARHGEF3	3	56736486	56810993	92	15.6712	1	0.0030656	75	0
GWiS	C9orf65	9	76667737	76750557	125	17.4541	1	0.00308356	76	0
GWiS	LOC220906	10	28851589	28861289	35	6.0266	1	0.00313972	77	0
GWiS	PSIP1_LOC441387	9	15454067	15517765	67	8.09879	1	0.00314268	78	0
GWiS	C10orf130	10	97749873	97769126	36	9.60516	1	0.00316256	79	0
GWiS	SENP5_PAK2	3	197955225	198146409	120	15.4226	1	0.00317158	80	0
GWiS	CHDH_CACNA1D	3	53504116	53855216	386	40.9949	1	0.00319081	81	0
GWiS	LOC134357	5	75252247	75275879	101	15.0676	1	0.00326904	82	0
GWiS	FLJ45079	17	73386704	73405055	33	7.31321	1	0.00338868	83	0
GWiS	LOC283677	15	71448964	71639404	112	11.8167	1	0.00344828	84	0
GWiS	FAT1P1	20	10817232	10817737	38	8.44506	1	0.00351247	85	0
GWiS	RPS6KB2	11	66952558	66959448	15	3.51305	1	0.00352237	86	0
GWiS	MCP	1	204313797	204357253	49	8.74007	1	0.00355999	87	0
GWiS	PTPRC	1	195339882	195457987	139	16.2263	1	0.00371058	88	0
GWiS	LOC440753	20	11952321	11955627	43	9.77567	1	0.00372578	89	0
GWiS	PPP2CA	5	133560320	133589661	41	4.11594	1	0.00373692	90	0
GWiS	NRXN2_SLC22A11_SLC22A12	11	64079674	64247236	79	8.50084	1	0.00379219	91	0
GWiS	LOC387907	13	21099117	21101200	27	8.06797	1	0.00381679	92	0
GWiS	PTPRCAP	11	66959557	66961729	16	3.61987	1	0.00391389	93	0
GWiS	LOC440962_MITF	3	69544154	70100177	599	36.5074	1	0.00392927	94	0
GWiS	SH3MD2	4	170390092	170566817	161	16.1418	1	0.00396511	95	0
GWiS	CABP4	11	66979394	66983267	12	4.30949	1	0.00421585	96	0
GWiS	GPR152	11	66975348	66976776	14	4.30233	1	0.00421585	96	0
GWiS	FLJ12541	15	72258863	72282245	57	6.99346	1	0.00424989	98	0
GWiS	GALNT8_KCNA6	12	4700013	4792839	178	16.266	1	0.00428449	99	0
GWiS	LOC388951_ACYP2	2	54254061	54443932	261	16.7246	1	0.00440723	100	0
GWiS	LOC440856_SOS1	2	39096847	39259214	167	8.88702	1	0.00441306	101	0
GWiS	MYOCD	17	12510231	12607686	147	22.769	1	0.00445434	102	0
GWiS	SLCO4C1	5	101597593	101660152	116	11.1135	1	0.00445434	102	0
GWiS	CORO1B	11	66962095	66967509	18	4.42958	1	0.00450248	104	0
Method	Locus	Chr	Start	End	SNPs	Tests	K	P	Rank	isKnownPositive
minSNP	SCN10A	3	38713841	38810505	138	16.9703	1	6.2705e-24	1	1
minSNP	CAV1	7	115758790	115795181	93	7.78153	1	2.7617e-11	2	1
minSNP	LOC400942	2	8650561	8674520	76	11.7444	1	3.9129e-07	3	0
minSNP	LOC399867	11	12008998	12039908	140	22.8141	1	1e-06	4	0
minSNP	BNIP1	5	172504146	172523950	45	7.94559	1	2e-06	5	1
minSNP	ACCN1	17	28364218	28644119	425	45.1864	1	3e-06	6	0
minSNP	FMN2	1	236502010	236964518	720	57.4618	1	3e-06	6	0
minSNP	TRPM3	9	70380423	70713500	480	40.4705	1	5e-06	8	0
minSNP	BST1	4	15380910	15410064	106	10.3202	1	7e-06	9	0
minSNP	MGC3234	11	858396	900823	22	4.90235	1	7e-06	9	0
minSNP	PRICKLE1	12	41139341	41269745	151	23.3683	1	8e-06	11	0
minSNP	GRIA1	5	152850499	153171354	554	35.9849	1	9e-06	12	0
minSNP	BTBD9	6	38250711	38671821	424	34.3728	1	9e-06	12	0
minSNP	TMEM16D	12	99691053	100024876	469	38.6473	1	1.16162e-05	14	0
minSNP	JAG2	14	104679121	104706206	37	5.64167	1	1.37173e-05	15	0
minSNP	KIRREL3	11	125799685	126375615	836	84.4553	1	1.63209e-05	16	0
minSNP	FBN2	5	127621628	127901195	290	24.8677	1	2.11884e-05	17	0
minSNP	SH2D4B	10	82287638	82396296	197	25.7316	1	2.16456e-05	18	0
minSNP	PGM1	1	63770968	63837937	87	16.4008	1	2.18541e-05	19	0
minSNP	3.8-1.5	6	29840873	29842049	145	12.3747	1	2.64155e-05	20	0
minSNP	UNC5C	4	96446867	96827340	571	61.168	1	2.70138e-05	21	0
minSNP	UVRAG	11	75203923	75531342	196	18.4469	1	3.06251e-05	22	1
minSNP	TNKS2	10	93548049	93615012	59	5.80659	1	3.16743e-05	23	0
minSNP	ALX4	11	44242734	44288292	105	20.0636	1	3.23066e-05	24	0
minSNP	CMA1	14	24044552	24047311	37	6.44261	1	3.2479e-05	25	0
minSNP	LOC441061	5	16120580	16232888	105	13.9563	1	3.35327e-05	26	0
minSNP	THRAP2	12	114859103	115177863	163	21.3759	1	3.58836e-05	27	0
minSNP	CDH6	5	31229553	31360994	185	18.2027	1	3.80755e-05	28	0
minSNP	LOC390286	12	7603532	7611300	76	9.85372	1	3.85242e-05	29	0
minSNP	LOC391679	4	106027938	106165716	112	16.4333	1	4.36836e-05	30	0
minSNP	LOC374920	19	53365761	53392689	56	8.93326	1	4.52284e-05	31	0
minSNP	LOC441284	7	140227216	140385893	182	13.5404	1	4.71438e-05	32	0
minSNP	PRKAG2	7	150691675	151011443	370	45.7978	1	4.98278e-05	33	0
minSNP	CDC2	10	62208242	62223930	84	10.0248	1	5.02631e-05	34	0
minSNP	MGC71806	11	11248999	11600128	728	78.9605	1	5.07882e-05	35	0
minSNP	LOC126755	1	13547620	13586200	90	12.7252	1	5.18694e-05	36	0
minSNP	LOC441064	5	33198042	33198670	42	6.45656	1	5.33052e-05	37	0
minSNP	FLJ46082	9	132315165	132478229	177	25.5937	1	5.83488e-05	38	0
minSNP	HS6ST3	13	95541094	96289813	651	31.9205	1	5.91909e-05	39	0
minSNP	LOC391062	1	101448452	101487471	106	15.0794	1	6.51708e-05	40	0
minSNP	CNTNAP2	7	145251477	147555734	3043	173.163	1	6.52163e-05	41	0
minSNP	TNFRSF13B	17	16783124	16816127	85	13.3094	1	6.55038e-05	42	0
minSNP	LOC399979	11	130250985	130291572	155	10.7102	1	6.81784e-05	43	0
minSNP	AIP1	7	77291049	78727541	2086	137.942	1	6.82268e-05	44	0
minSNP	LIMD1	3	45611355	45696569	133	12.571	1	6.94613e-05	45	0
minSNP	MYOCD	17	12510231	12607686	147	22.769	1	7.36865e-05	46	0
minSNP	COL2A1	12	46653018	46684528	94	10.3635	1	7.37784e-05	47	0
minSNP	LOC440121	12	131791016	131797479	25	6.06337	1	7.4292e-05	48	0
minSNP	PTPRC	1	195339882	195457987	139	16.2263	1	7.59596e-05	49	0
minSNP	MGAT5B	17	72376393	72458066	191	24.4281	1	7.71004e-05	50	0
minSNP	IL7R	5	35892748	35912681	89	8.18442	1	8.08702e-05	51	0
minSNP	CPB2	13	45525323	45577169	92	10.7955	1	8.34801e-05	52	0
minSNP	BAIAP1	3	65321090	65999265	790	74.0808	1	8.42382e-05	53	0
minSNP	LLGL1	17	18069716	18086842	35	5.75142	1	8.52341e-05	54	0
minSNP	2010-11-01	11	4549229	4551278	93	14.4392	1	8.76225e-05	55	0
minSNP	ARHGEF3	3	56736486	56810993	92	15.6712	1	8.78572e-05	56	0
minSNP	CDH13	16	81218079	82387702	2603	189.445	1	9.25198e-05	57	0
minSNP	FTCD	21	46380605	46399909	64	12.4836	1	9.40203e-05	58	0
minSNP	LOC440962	3	69544154	69870969	456	29.2055	1	9.482e-05	59	0
minSNP	FLJ31810	9	27938528	28660278	1061	74.5205	1	9.52581e-05	60	0
minSNP	UBE2D2	5	138920935	138988203	24	3.58065	1	0.000100364	61	0
minSNP	LHCGR	2	48825618	48894468	183	22.1317	1	0.000100803	62	0
minSNP	GRIK4	11	120036238	120362179	462	41.121	1	0.000100833	63	0
minSNP	CSMD1	8	2782790	4839736	5830	370.489	1	0.000101666	64	0
minSNP	FLJ45455	17	11085771	11402921	449	49.9452	1	0.000102468	65	0
minSNP	DSS1P1	5	81224009	81224485	49	7.14827	1	0.000108154	66	0
minSNP	TRAJ1	14	22083821	22083882	106	14.9394	1	0.00010951	67	0
minSNP	LOC399959	11	121465030	121476875	45	10.1051	1	0.000110503	68	0
minSNP	TNIP3	4	122410172	122443081	54	6.21407	1	0.000111866	69	0
minSNP	PCDH15	10	55250866	56231057	1512	66.349	1	0.000111972	70	0
minSNP	LOC154092	6	134800493	134867412	141	12.7815	1	0.000112377	71	0
minSNP	GRM5	11	87881006	88420838	651	32.3539	1	0.000112448	72	0
minSNP	EYA4	6	133604206	133892353	412	24.4604	1	0.000115636	73	0
minSNP	DGKB	7	13960485	14654128	990	70.1524	1	0.000118343	74	0
minSNP	LOC283677	15	71448964	71639404	112	11.8167	1	0.000119231	75	0
minSNP	CIAS1	1	243907392	243938451	140	20.0152	1	0.00012064	76	0
minSNP	YES1	18	711743	746837	43	5.72559	1	0.000124463	77	0
minSNP	TP73L	3	190831918	191097767	414	46.6418	1	0.000129211	78	0
minSNP	KCTD1	18	22288872	22463199	192	34.3295	1	0.000129724	79	0
minSNP	LOC401531	9	79235740	79236415	60	9.4881	1	0.000132695	80	0
minSNP	IRA1	3	178223837	178397715	109	10.4936	1	0.000134289	81	0
minSNP	PEX11A	15	88027293	88034962	49	6.77476	1	0.00013498	82	0
minSNP	MUC20	3	196937433	196950007	19	5.62473	1	0.000138	83	0
minSNP	CENTB1	17	7180597	7195517	18	7.78211	1	0.000142086	84	0
minSNP	MGST2	4	140944527	140983012	102	20.5853	1	0.000142347	85	0
minSNP	LOC134357	5	75252247	75275879	101	15.0676	1	0.000147702	86	0
minSNP	LOC400121	13	37007077	37023673	96	9.48316	1	0.000149687	87	0
minSNP	CHDH	3	53826679	53855216	57	13.2667	1	0.000149754	88	0
minSNP	LOC339862	3	17994763	18285418	218	15.1763	1	0.000151715	89	0
minSNP	LOC389634	8	12497896	12567468	12	2.49956	1	0.000152721	90	0
minSNP	C10orf56	10	80812087	80875389	115	16.9116	1	0.000152886	91	0
minSNP	C9orf65	9	76667737	76750557	125	17.4541	1	0.000156747	92	0
minSNP	ODZ4	11	78046751	78355644	360	35.2541	1	0.000159977	93	0
minSNP	LOC137107	8	34300055	34300702	48	4.93711	1	0.000160205	94	0
minSNP	PDE3A	12	20413486	20725646	361	32.0652	1	0.000162499	95	0
minSNP	TBX5	12	113254456	113308967	133	19.1692	1	0.000163076	96	0
minSNP	KCNQ5	6	73388556	73962301	712	54.6256	1	0.000167926	97	0
minSNP	LAPTM4A	2	20154041	20173073	51	7.67377	1	0.000170958	98	0
minSNP	PDZK3	5	31834750	32146795	356	60.5457	1	0.000171239	99	0
minSNP	LRP1B	2	140822728	142723002	2588	130.451	1	0.000182023	100	0
minSNP	KIAA1815	9	5774573	5823082	83	10.2612	1	0.000184468	101	0
minSNP	LOC400645	18	23170341	23429126	293	28.4795	1	0.000186074	102	0
minSNP	EFNA5	5	106744250	107034495	392	46.077	1	0.000188087	103	0
minSNP	ZNF365	10	63803957	64101777	370	32.7956	1	0.000188413	104	0
Method	Locus	Chr	Start	End	SNPs	Tests	K	P	Rank	isKnownPositive
minSNP-P	SCN10A	3	38713841	38810505	138	16.9703	1	1.06412e-22	1	1
minSNP-P	CAV1	7	115758790	115795181	93	7.78153	1	2.14903e-10	2	1
minSNP-P	LOC400942	2	8650561	8674520	76	11.7444	1	7e-06	3	0
minSNP-P	MGC3234	11	858396	900823	22	4.90235	1	4.50169e-05	4	0
minSNP-P	BNIP1	5	172504146	172523950	45	7.94559	1	6.20278e-05	5	1
minSNP-P	LOC399867	11	12008998	12039908	140	22.8141	1	7.8488e-05	6	0
minSNP-P	LOC266783	1	236631871	236634716	63	9.54497	1	0.000123885	7	0
minSNP-P	BST1	4	15380910	15410064	106	10.3202	1	0.00022582	8	0
minSNP-P	JAG2	14	104679121	104706206	37	5.64167	1	0.00023634	9	0
minSNP-P	KIAA1799	1	63701061	63750385	59	7.78387	1	0.000241022	10	0
minSNP-P	LOC374920	19	53365761	53392689	56	8.93326	1	0.000342185	11	0
minSNP-P	DC-TM4F2	10	82204047	82269366	102	12.9454	1	0.000383347	12	0
minSNP-P	ACCN1	17	28364218	28644119	425	45.1864	1	0.000565579	13	0
minSNP-P	LOC401176	5	16233147	16238694	26	6.0904	1	0.000606208	14	0
minSNP-P	CMA1	14	24044552	24047311	37	6.44261	1	0.000606244	15	0
minSNP-P	MESP1	15	88094110	88095552	18	4.08473	1	0.000611958	16	0
minSNP-P	LOC390760	17	7174495	7176297	10	5.10743	1	0.000640123	17	0
minSNP-P	TMEM16D	12	99691053	100024876	469	38.6473	1	0.000658805	18	0
minSNP-P	TNKS2	10	93548049	93615012	59	5.80659	1	0.000716949	19	0
minSNP-P	UBE2D2	5	138920935	138988203	24	3.58065	1	0.00075358	20	0
minSNP-P	RNF137	11	4576478	4586013	55	7.7633	1	0.000765462	21	0
minSNP-P	LOC390286	12	7603532	7611300	76	9.85372	1	0.000863483	22	0
minSNP-P	LOC440121	12	131791016	131797479	25	6.06337	1	0.000866176	23	0
minSNP-P	LOC441064	5	33198042	33198670	42	6.45656	1	0.000910332	24	0
minSNP-P	LOC399959	11	121465030	121476875	45	10.1051	1	0.000922935	25	0
minSNP-P	FLJ20321	1	10641544	10659894	12	3.73952	1	0.00105407	26	0
minSNP-P	HCG4P6	6	30000348	30001407	67	11.94	1	0.00111086	27	0
minSNP-P	LOC126755	1	13547620	13586200	90	12.7252	1	0.0011157	28	0
minSNP-P	PRICKLE1	12	41139341	41269745	151	23.3683	1	0.00114247	29	0
minSNP-P	ZNF482	9	122749889	122755163	23	4.80016	1	0.00116442	30	0
minSNP-P	THRAP2	12	114859103	115177863	163	21.3759	1	0.00121492	31	0
minSNP-P	LOC389634	8	12497896	12567468	12	2.49956	1	0.00130005	32	0
minSNP-P	FGFBP1	4	15613464	15616219	55	10.8496	1	0.00133583	33	0
minSNP-P	TRPM3	9	70380423	70713500	480	40.4705	1	0.00135026	34	0
minSNP-P	LOC338586	10	80936210	80936593	14	3.32199	1	0.00138064	35	0
minSNP-P	YES1	18	711743	746837	43	5.72559	1	0.00138427	36	0
minSNP-P	BTBD9	6	38250711	38671821	424	34.3728	1	0.00139548	37	0
minSNP-P	LOC441284	7	140227216	140385893	182	13.5404	1	0.00140371	38	0
minSNP-P	GRIA1	5	152850499	153171354	554	35.9849	1	0.00142511	39	0
minSNP-P	DSS1P1	5	81224009	81224485	49	7.14827	1	0.00147145	40	0
minSNP-P	CDC2	10	62208242	62223930	84	10.0248	1	0.00155521	41	0
minSNP-P	IL7R	5	35892748	35912681	89	8.18442	1	0.00162681	42	0
minSNP-P	TNIP3	4	122410172	122443081	54	6.21407	1	0.00167336	43	0
minSNP-P	LOC391679	4	106027938	106165716	112	16.4333	1	0.00167504	44	0
minSNP-P	LOC399979	11	130250985	130291572	155	10.7102	1	0.00174703	45	0
minSNP-P	LOC391062	1	101448452	101487471	106	15.0794	1	0.00175316	46	0
minSNP-P	LLGL1	17	18069716	18086842	35	5.75142	1	0.00179533	47	0
minSNP-P	UVRAG	11	75203923	75531342	196	18.4469	1	0.00181818	48	1
minSNP-P	MATN3	2	20113442	20134083	44	8.00935	1	0.00185151	49	0
minSNP-P	LOC401531	9	79235740	79236415	60	9.4881	1	0.00185839	50	0
minSNP-P	MUC20	3	196937433	196950007	19	5.62473	1	0.00190803	51	0
minSNP-P	STAF65(gamma)	2	27785330	27798098	30	6.08799	1	0.0019976	52	0
minSNP-P	CDH6	5	31229553	31360994	185	18.2027	1	0.00205719	53	0
minSNP-P	HOMER1	5	78705543	78845456	114	12.6106	1	0.00207082	54	0
minSNP-P	ALX4	11	44242734	44288292	105	20.0636	1	0.00207469	55	0
minSNP-P	IRA1	3	178223837	178397715	109	10.4936	1	0.002145	56	0
minSNP-P	MGC5576	12	46644259	46648928	53	8.11468	1	0.00216123	57	0
minSNP-P	LOC137107	8	34300055	34300702	48	4.93711	1	0.00223514	58	0
minSNP-P	LOC389396	6	49575630	49602719	40	6.12294	1	0.00224165	59	0
minSNP-P	NKX6-2	10	134448410	134449442	14	5.36482	1	0.00225073	60	0
minSNP-P	FBN2	5	127621628	127901195	290	24.8677	1	0.00226552	61	0
minSNP-P	TNFRSF13B	17	16783124	16816127	85	13.3094	1	0.00230681	62	0
minSNP-P	NEUROD1	2	182366701	182370760	40	3.70445	1	0.00234192	63	0
minSNP-P	CRY2	11	45825605	45861372	38	6.19821	1	0.00268962	64	0
minSNP-P	OR7H2P	5	101179486	101180383	62	6.59863	1	0.00276549	65	0
minSNP-P	KIAA1815	9	5774573	5823082	83	10.2612	1	0.00285063	66	0
minSNP-P	SACM1L	3	45705947	45761905	113	11.1841	1	0.00286369	67	0
minSNP-P	PSG1	19	48063198	48075711	28	3.54799	1	0.00293858	68	0
minSNP-P	FLJ33706	20	30684323	30703341	36	7.00644	1	0.00299491	69	0
minSNP-P	COL6A2	21	46342470	46377190	56	7.18586	1	0.00302572	70	0
minSNP-P	SRCAP	16	30626080	30658555	5	1.00013	1	0.00303122	71	0
minSNP-P	ARHGEF3	3	56736486	56810993	92	15.6712	1	0.0030656	72	0
minSNP-P	C9orf65	9	76667737	76750557	125	17.4541	1	0.00308356	73	0
minSNP-P	HSPC049	7	134327240	134353526	59	5.44935	1	0.00308452	74	0
minSNP-P	LOC220906	10	28851589	28861289	35	6.0266	1	0.00313972	75	0
minSNP-P	LOC441387	9	15517052	15517765	26	6.86408	1	0.00314268	76	0
minSNP-P	C10orf130	10	97749873	97769126	36	9.60516	1	0.00316256	77	0
minSNP-P	SENP5	3	198083087	198146409	48	4.91814	1	0.00317158	78	0
minSNP-P	CHDH	3	53826679	53855216	57	13.2667	1	0.00319081	79	0
minSNP-P	LOC134357	5	75252247	75275879	101	15.0676	1	0.00326904	80	0
minSNP-P	FLJ45079	17	73386704	73405055	33	7.31321	1	0.00338868	81	0
minSNP-P	LOC283677	15	71448964	71639404	112	11.8167	1	0.00344828	82	0
minSNP-P	FAT1P1	20	10817232	10817737	38	8.44506	1	0.00351247	83	0
minSNP-P	RPS6KB2	11	66952558	66959448	15	3.51305	1	0.00352237	84	0
minSNP-P	MCP	1	204313797	204357253	49	8.74007	1	0.00355999	85	0
minSNP-P	PTPRC	1	195339882	195457987	139	16.2263	1	0.00371058	86	0
minSNP-P	LOC440753	20	11952321	11955627	43	9.77567	1	0.00372578	87	0
minSNP-P	PPP2CA	5	133560320	133589661	41	4.11594	1	0.00373692	88	0
minSNP-P	SLC22A12	11	64114858	64126396	15	3.97342	1	0.00379219	89	0
minSNP-P	LOC387907	13	21099117	21101200	27	8.06797	1	0.00381679	90	0
minSNP-P	MITF	3	69871323	70100177	175	16.6278	1	0.00392927	91	0
minSNP-P	SH3MD2	4	170390092	170566817	161	16.1418	1	0.00396511	92	0
minSNP-P	LOC440856	2	39096847	39104941	31	6.64069	1	0.00399361	93	0
minSNP-P	CLK4	5	177962272	177986660	44	4.15237	1	0.00412712	94	0
minSNP-P	FLJ12541	15	72258863	72282245	57	6.99346	1	0.00424989	95	0
minSNP-P	GALNT8	12	4700013	4752153	103	10.1202	1	0.00428449	96	0
minSNP-P	LOC388951	2	54391966	54395014	70	7.87199	1	0.00440723	97	0
minSNP-P	SLCO4C1	5	101597593	101660152	116	11.1135	1	0.00445434	98	0
minSNP-P	MYOCD	17	12510231	12607686	147	22.769	1	0.00445434	98	0
minSNP-P	LOC400121	13	37007077	37023673	96	9.48316	1	0.0044843	100	0
minSNP-P	LOC442136	5	87830743	87934601	92	11.4696	1	0.00457666	101	0
minSNP-P	FLJ90430	7	63424412	63448960	29	4.22205	1	0.00469484	102	0
minSNP-P	PTCRA	6	42991705	43001551	38	5.08062	1	0.00472367	103	0
minSNP-P	DCAL1	12	9766359	9777127	77	6.32191	1	0.00488759	104	0
Method	Locus	Chr	Start	End	SNPs	Tests	K	P	Rank	isKnownPositive
BIMBAM	SCN10A	3	38713841	38810505	138	NA	NA	0	1	1
BIMBAM	CAV1	7	115758790	115795181	93	NA	NA	0	1	1
BIMBAM	LOC400942	2	8650561	8674520	76	NA	NA	5e-06	3	0
BIMBAM	MGC3234	11	858396	900823	22	NA	NA	2.41347e-05	4	0
BIMBAM	BNIP1	5	172504146	172523950	45	NA	NA	2.61125e-05	5	1
BIMBAM	LOC399867	11	12008998	12039908	140	NA	NA	0.000169082	6	0
BIMBAM	BST1	4	15380910	15410064	106	NA	NA	0.000289645	7	0
BIMBAM	UBE2D2	5	138920935	138988203	24	NA	NA	0.000418288	8	0
BIMBAM	TNKS2	10	93548049	93615012	59	NA	NA	0.000447748	9	0
BIMBAM	MESP1	15	88094110	88095552	18	NA	NA	0.00052173	10	0
BIMBAM	LLGL1	17	18069716	18086842	35	NA	NA	0.000605364	11	0
BIMBAM	LOC442136	5	87830743	87934601	92	NA	NA	0.00078064	12	0
BIMBAM	SH2D4B	10	82287638	82396296	197	NA	NA	0.000792581	13	0
BIMBAM	LOC390760	17	7174495	7176297	10	NA	NA	0.000796749	14	0
BIMBAM	LOC266783	1	236631871	236634716	63	NA	NA	0.000824538	15	0
BIMBAM	FGFBP1	4	15613464	15616219	55	NA	NA	0.000866701	16	0
BIMBAM	DSS1P1	5	81224009	81224485	49	NA	NA	0.000877655	17	0
BIMBAM	PRICKLE1	12	41139341	41269745	151	NA	NA	0.000903587	18	0
BIMBAM	LOC391679	4	106027938	106165716	112	NA	NA	0.000985319	19	0
BIMBAM	HCG4P4	6	30030962	30031390	188	NA	NA	0.00101451	20	0
BIMBAM	YES1	18	711743	746837	43	NA	NA	0.0010174	21	0
BIMBAM	IRA1	3	178223837	178397715	109	NA	NA	0.0010176	22	0
BIMBAM	LOC440856	2	39096847	39104941	31	NA	NA	0.00103434	23	0
BIMBAM	LOC401176	5	16233147	16238694	26	NA	NA	0.00103831	24	0
BIMBAM	KIAA0853	13	45434315	45524895	93	NA	NA	0.00106033	25	0
BIMBAM	LOC390286	12	7603532	7611300	76	NA	NA	0.00109517	26	0
BIMBAM	COL6A2	21	46342470	46377190	56	NA	NA	0.00115594	27	0
BIMBAM	LOC399959	11	121465030	121476875	45	NA	NA	0.00115594	27	0
BIMBAM	C9orf45	9	122951332	122953262	25	NA	NA	0.00117523	29	0
BIMBAM	LOC338586	10	80936210	80936593	14	NA	NA	0.00118638	30	0
BIMBAM	FLJ33706	20	30684323	30703341	36	NA	NA	0.00123701	31	0
BIMBAM	MUC20	3	196937433	196950007	19	NA	NA	0.00124517	32	0
BIMBAM	LOC441148	6	37892592	37894774	42	NA	NA	0.00126295	33	0
BIMBAM	LOC399979	11	130250985	130291572	155	NA	NA	0.00129483	34	0
BIMBAM	XPO4	13	20251015	20340840	108	NA	NA	0.00130141	35	0
BIMBAM	JAG2	14	104679121	104706206	37	NA	NA	0.0013611	36	0
BIMBAM	NKX6-2	10	134448410	134449442	14	NA	NA	0.00137043	37	0
BIMBAM	LOC441064	5	33198042	33198670	42	NA	NA	0.00139082	38	0
BIMBAM	CRH	8	67251173	67253252	46	NA	NA	0.00162364	39	0
BIMBAM	LAPTM4A	2	20154041	20173073	51	NA	NA	0.00165728	40	0
BIMBAM	TNIP3	4	122410172	122443081	54	NA	NA	0.00167336	41	0
BIMBAM	TMEM16D	12	99691053	100024876	469	NA	NA	0.00173641	42	0
BIMBAM	UGT2B26P	4	70074145	70075032	21	NA	NA	0.00175039	43	0
BIMBAM	SACM1L	3	45705947	45761905	113	NA	NA	0.00178795	44	0
BIMBAM	CHDH	3	53826679	53855216	57	NA	NA	0.00178923	45	0
BIMBAM	OR7H2P	5	101179486	101180383	62	NA	NA	0.00205297	46	0
BIMBAM	LOC134357	5	75252247	75275879	101	NA	NA	0.00207598	47	0
BIMBAM	COLEC10	8	120148627	120188388	112	NA	NA	0.00211461	48	0
BIMBAM	ACCN1	17	28364218	28644119	425	NA	NA	0.00212224	49	0
BIMBAM	NEUROD1	2	182366701	182370760	40	NA	NA	0.00230044	50	0
BIMBAM	RNF137	11	4576478	4586013	55	NA	NA	0.0024728	51	0
BIMBAM	UVRAG	11	75203923	75531342	196	NA	NA	0.00250501	52	1
BIMBAM	SH3BGRL3	1	26290586	26292155	63	NA	NA	0.00253807	53	0
BIMBAM	OLFM4	13	52500973	52524193	89	NA	NA	0.00254323	54	0
BIMBAM	LOC137107	8	34300055	34300702	48	NA	NA	0.00256739	55	0
BIMBAM	LOC389634	8	12497896	12567468	12	NA	NA	0.00258665	56	0
BIMBAM	OR2W3	1	244384930	244385874	57	NA	NA	0.00259	57	0
BIMBAM	FLJ45079	17	73386704	73405055	33	NA	NA	0.00259	57	0
BIMBAM	LOC440121	12	131791016	131797479	25	NA	NA	0.00273598	59	0
BIMBAM	ALX4	11	44242734	44288292	105	NA	NA	0.00276778	60	0
BIMBAM	SH3MD2	4	170390092	170566817	161	NA	NA	0.00284172	61	0
BIMBAM	CMA1	14	24044552	24047311	37	NA	NA	0.00284576	62	0
BIMBAM	pFUSIP1	20	7760448	7760969	56	NA	NA	0.00297	63	0
BIMBAM	MGC5576	12	46644259	46648928	53	NA	NA	0.00297	63	0
BIMBAM	CDH6	5	31229553	31360994	185	NA	NA	0.00298507	65	0
BIMBAM	SRCAP	16	30626080	30658555	5	NA	NA	0.00303122	66	0
BIMBAM	LOC441284	7	140227216	140385893	182	NA	NA	0.00312695	67	0
BIMBAM	GRIA1	5	152850499	153171354	554	NA	NA	0.00320718	68	0
BIMBAM	LOC283677	15	71448964	71639404	112	NA	NA	0.00322893	69	0
BIMBAM	LOC439999	10	97310259	97345396	118	NA	NA	0.00336474	70	0
BIMBAM	RUNX3	1	24971364	25001674	60	NA	NA	0.00340716	71	0
BIMBAM	LOC150580	2	100664910	100666418	26	NA	NA	0.0034188	72	0
BIMBAM	LLT1	12	9713593	9738992	102	NA	NA	0.00342936	73	0
BIMBAM	LOC343629	20	57141393	57142551	43	NA	NA	0.00357398	74	0
BIMBAM	FLJ10979	17	382699	564758	162	NA	NA	0.0036062	75	0
BIMBAM	DEFA1	8	6822581	6825012	33	NA	NA	0.00367107	76	0
BIMBAM	LOC440753	20	11952321	11955627	43	NA	NA	0.00372578	77	0
BIMBAM	POSTN	13	37034779	37070874	114	NA	NA	0.00377929	78	0
BIMBAM	HS6ST3	13	95541094	96289813	651	NA	NA	0.00378501	79	0
BIMBAM	RPESP	8	74141321	74156002	37	NA	NA	0.00383877	80	0
BIMBAM	MASS1	5	89890373	90495789	639	NA	NA	0.00388199	81	0
BIMBAM	LOC389992	10	90368016	90368693	22	NA	NA	0.0039093	82	0
BIMBAM	IL7R	5	35892748	35912681	89	NA	NA	0.00391543	83	0
BIMBAM	OR13C4	9	104368089	104369045	59	NA	NA	0.00397772	84	0
BIMBAM	LOC401531	9	79235740	79236415	60	NA	NA	0.00402414	85	0
BIMBAM	RERE	1	8346723	8811790	276	NA	NA	0.00407498	86	0
BIMBAM	MCP	1	204313797	204357253	49	NA	NA	0.00409836	87	0
BIMBAM	UNC5C	4	96446867	96827340	571	NA	NA	0.004158	88	0
BIMBAM	RPS6KB2	11	66952558	66959448	15	NA	NA	0.00421585	89	0
BIMBAM	LOC163301	1	10631651	10641197	12	NA	NA	0.00434028	90	0
BIMBAM	LOC387907	13	21099117	21101200	27	NA	NA	0.004363	91	0
BIMBAM	LOC391062	1	101448452	101487471	106	NA	NA	0.00439367	92	0
BIMBAM	LOC220906	10	28851589	28861289	35	NA	NA	0.00439754	93	0
BIMBAM	LOC388951	2	54391966	54395014	70	NA	NA	0.00440723	94	0
BIMBAM	TRPM3	9	70380423	70713500	480	NA	NA	0.00443066	95	0
BIMBAM	PSG1	19	48063198	48075711	28	NA	NA	0.00443066	95	0
BIMBAM	MGST3	1	162332108	162356515	102	NA	NA	0.00445831	97	0
BIMBAM	PLEK	2	68504075	68536233	160	NA	NA	0.00463607	98	0
BIMBAM	LAMR1P1	20	49180732	49181611	75	NA	NA	0.00482859	99	0
BIMBAM	LOC441779	16	87634949	87651644	24	NA	NA	0.00503018	100	0
BIMBAM	PPT1	1	40207493	40232015	66	NA	NA	0.00506073	101	0
BIMBAM	LOC440151	13	112669837	112681569	38	NA	NA	0.00512295	102	0
BIMBAM	CLK4	5	177962272	177986660	44	NA	NA	0.00513084	103	0
BIMBAM	LOC388420	17	72470424	72476833	42	NA	NA	0.00516796	104	0
Method	Locus	Chr	Start	End	SNPs	Tests	K	P	Rank	isKnownPositive
VEGAS	SCN5A	3	38564556	38666167	187	NA	NA	0	1	1
VEGAS	CAV2	7	115926679	115935831	123	NA	NA	0	1	1
VEGAS	BNIP1	5	172504050	172523996	87	NA	NA	2.3e-06	3	1
VEGAS	POLR2L	11	829720	832529	27	NA	NA	1.3e-05	4	0
VEGAS	PPP1R3C	10	93378178	93382838	121	NA	NA	0.000109	5	0
VEGAS	LLGL1	17	18069660	18088913	91	NA	NA	0.000484	6	0
VEGAS	PI16	6	37030186	37040591	151	NA	NA	0.000639	7	0
VEGAS	POSTN	13	37034778	37070874	217	NA	NA	0.000662	8	0
VEGAS	SOS1	2	39062193	39201108	180	NA	NA	0.000739	9	0
VEGAS	CRY2	11	45825244	45861375	77	NA	NA	0.00087	10	0
VEGAS	XPO4	13	20249467	20374913	193	NA	NA	0.000998	11	0
VEGAS	SH2D4B	10	82287637	82396296	259	NA	NA	0.001088	12	0
VEGAS	TNIP3	4	122272013	122357105	118	NA	NA	0.00118	13	0
VEGAS	NKX6-2	10	134448309	134449527	49	NA	NA	0.00119	14	0
VEGAS	UBE2D2	5	138920934	138988202	33	NA	NA	0.001251	15	0
VEGAS	PLOD2	3	147269917	147361972	204	NA	NA	0.00126	16	0
VEGAS	CRH	8	67251172	67253252	105	NA	NA	0.001349	17	0
VEGAS	GOLPH3	5	32160580	32210182	67	NA	NA	0.001391	18	0
VEGAS	PRICKLE1	12	41139340	41269745	214	NA	NA	0.001586	19	0
VEGAS	COL6A2	21	46342460	46377191	115	NA	NA	0.00172	20	0
VEGAS	RERE	1	8335050	8800286	320	NA	NA	0.00182	21	0
VEGAS	MYF5	12	79634838	79637578	155	NA	NA	0.00199	22	0
VEGAS	NDRG2	14	20554761	20563775	111	NA	NA	0.002112	23	0
VEGAS	COLEC10	8	120148626	120188383	191	NA	NA	0.00214	24	0
VEGAS	PHKG2	16	30667237	30676183	10	NA	NA	0.0023	25	0
VEGAS	TIMM23	10	51262093	51293342	29	NA	NA	0.0023	25	0
VEGAS	CNTN3	3	74394411	74653033	305	NA	NA	0.00234	27	0
VEGAS	STXBP5L	3	122109739	122626298	428	NA	NA	0.00243	28	0
VEGAS	RPS23	5	81604894	81609991	79	NA	NA	0.00244	29	0
VEGAS	DHX15	4	24138185	24195282	123	NA	NA	0.00245	30	0
VEGAS	PSG1	19	48063197	48075711	72	NA	NA	0.00258	31	0
VEGAS	PTPN21	14	88001874	88090876	91	NA	NA	0.00287	32	0
VEGAS	KIAA1712	4	175441434	175478057	67	NA	NA	0.00296	33	0
VEGAS	BRP44L	6	166698397	166716476	70	NA	NA	0.00298	34	0
VEGAS	PLCB3	11	63775697	63791604	40	NA	NA	0.00302	35	0
VEGAS	CLTA	9	36180891	36202056	81	NA	NA	0.00305	36	0
VEGAS	MLANA	9	5880908	5899822	142	NA	NA	0.00306	37	0
VEGAS	SACM1L	3	45705757	45761904	171	NA	NA	0.00317	38	0
VEGAS	SCARF1	17	1483901	1495791	64	NA	NA	0.00334	39	0
VEGAS	HLA-F	6	29799095	29803052	391	NA	NA	0.00366	40	0
VEGAS	MEIS1	2	66516035	66653395	204	NA	NA	0.00367	41	1
VEGAS	CLK4	5	177962270	177986660	125	NA	NA	0.00383	42	0
VEGAS	UMODL1	21	42364494	42436174	302	NA	NA	0.003954	43	0
VEGAS	DUSP13	10	76524195	76538976	88	NA	NA	0.00406	44	0
VEGAS	COMMD7	20	30754153	30795475	63	NA	NA	0.00431	45	0
VEGAS	KLF7	2	207653773	207738859	204	NA	NA	0.00434	46	0
VEGAS	MRPS30	5	44844783	44851373	78	NA	NA	0.00435	47	0
VEGAS	SATB1	3	18364437	18440344	135	NA	NA	0.00437	48	0
VEGAS	IRX3	16	52874712	52877879	122	NA	NA	0.00441	49	0
VEGAS	MYH1	17	10336348	10362584	83	NA	NA	0.00458	50	0
VEGAS	CAP1	1	40278841	40310908	118	NA	NA	0.00465	51	0
VEGAS	PKP3	11	384216	394908	41	NA	NA	0.00465	51	0
VEGAS	PRG-3	9	102830851	103127238	552	NA	NA	0.00475	53	0
VEGAS	IL7R	5	35892747	35912680	152	NA	NA	0.00479	54	0
VEGAS	GCNT3	15	57696079	57699494	103	NA	NA	0.00479	54	0
VEGAS	DBN1	5	176816219	176833300	25	NA	NA	0.00487	56	0
VEGAS	ACYP2	2	54195913	54385939	295	NA	NA	0.00491	57	0
VEGAS	FLJ40125	19	50693570	50697604	44	NA	NA	0.00491	57	0
VEGAS	NEUROD1	2	182249438	182253626	93	NA	NA	0.00492	59	0
VEGAS	JAG2	14	104679120	104706206	70	NA	NA	0.00501	60	0
VEGAS	ZNF442	19	12321184	12337475	59	NA	NA	0.00502	61	0
VEGAS	HAO1	20	7811630	7869093	248	NA	NA	0.00502	61	0
VEGAS	HCN4	15	71400987	71448230	108	NA	NA	0.00546	63	0
VEGAS	SCYL1	11	65049123	65062758	26	NA	NA	0.00549	64	0
VEGAS	RPESP	8	74141807	74168061	129	NA	NA	0.00553	65	0
VEGAS	BAX	19	54149928	54156867	59	NA	NA	0.00555	66	0
VEGAS	CD38	4	15389028	15459804	173	NA	NA	0.00562	67	0
VEGAS	TEAD1	11	12652544	12922875	380	NA	NA	0.00574	68	0
VEGAS	CD163	12	7514676	7547681	60	NA	NA	0.00582	69	0
VEGAS	NPR3	5	32747421	32823011	177	NA	NA	0.00588	70	0
VEGAS	TBX5	12	113276117	113330630	237	NA	NA	0.00605	71	0
VEGAS	RAP2B	3	154362718	154368953	68	NA	NA	0.00628	72	0
VEGAS	C20orf70	20	31219620	31232884	73	NA	NA	0.00628	72	0
VEGAS	PEX11A	15	88027290	88034962	90	NA	NA	0.0064	74	0
VEGAS	MGST3	1	163867073	163891479	166	NA	NA	0.00649	75	0
VEGAS	C10orf68	10	32896656	33211798	300	NA	NA	0.00649	75	0
VEGAS	SLCO4C1	5	101597590	101660152	149	NA	NA	0.0065	77	0
VEGAS	CUL7	6	43113332	43129632	51	NA	NA	0.00654	78	0
VEGAS	HSF2	6	122762493	122795810	151	NA	NA	0.00654	78	0
VEGAS	CA1	8	86427709	86477648	87	NA	NA	0.00655	80	0
VEGAS	SOX4	6	21701950	21706828	35	NA	NA	0.00663	81	0
VEGAS	CPB2	13	45525322	45577212	159	NA	NA	0.00679	82	0
VEGAS	CCL25	19	8023933	8033547	101	NA	NA	0.00681	83	0
VEGAS	SENP5	3	198079123	198145981	83	NA	NA	0.00693	84	0
VEGAS	KRT6B	12	51126701	51132177	165	NA	NA	0.00694	85	0
VEGAS	BHMT	5	78443359	78463869	76	NA	NA	0.00707	86	0
VEGAS	OR51D1	11	4617596	4618571	182	NA	NA	0.00708	87	0
VEGAS	IFNW1	9	21130630	21132144	122	NA	NA	0.00712	88	0
VEGAS	NAGS	17	39437557	39441962	51	NA	NA	0.00713	89	0
VEGAS	LAPTM4A	2	20095893	20114926	118	NA	NA	0.00726	90	0
VEGAS	TBX6	16	30004582	30010709	27	NA	NA	0.00742	91	0
VEGAS	QDPR	4	17097120	17122811	159	NA	NA	0.00775	92	0
VEGAS	KCNC1	11	17714070	17761178	124	NA	NA	0.00786	93	0
VEGAS	LY86	6	6533932	6600215	248	NA	NA	0.00793	94	0
VEGAS	PFKM	12	46799294	46826154	116	NA	NA	0.00795	95	0
VEGAS	TRIM15	6	30238961	30248452	239	NA	NA	0.00818	96	0
VEGAS	CDC42EP3	2	37724246	37752830	197	NA	NA	0.00821	97	0
VEGAS	HHIP	4	145786622	145879331	105	NA	NA	0.00822	98	0
VEGAS	CALM2	2	47240808	47257154	113	NA	NA	0.00886	99	0
VEGAS	C6orf103	6	146961828	147178290	290	NA	NA	0.00902	100	0
VEGAS	SFRS11	1	70443952	70490272	43	NA	NA	0.00936	101	0
VEGAS	P4HB	17	77394322	77411833	1	NA	NA	0.00941	102	0
VEGAS	TBC1D2	9	100001139	100057736	202	NA	NA	0.00968	103	0
VEGAS	BTF3	5	72830005	72837204	115	NA	NA	0.00996	104	0
Method	Locus	Chr	Start	End	SNPs	Tests	K	SI	Rank	isKnownPositive
LASSO	ACVR2B_ENDOGL1_LOC391528_SCN5A_SCN10A	3	38470814	38499868	NA	NA	25	9.4192e-33	1	1
LASSO	SMOC1_SLC8A3_LOC338914	14	69415896	69568836	NA	NA	3	1.30933e-07	2	0
LASSO	LOC200292_COL6A2_FTCD	21	46298845	46301909	NA	NA	2	6.58482e-07	3	0
LASSO	LOC399867	11	12008998	12039908	NA	NA	3	6.62407e-07	4	0
LASSO	MGC71806	11	11248999	11600128	NA	NA	4	8.43552e-07	5	0
LASSO	LOC441732_SLCO3A1	15	89720419	90124355	NA	NA	5	1.53219e-06	6	0
LASSO	OLFML2B_CAPON	1	158684641	158725302	NA	NA	2	3.12493e-06	7	0
LASSO	LRP1B	2	140822728	142723002	NA	NA	4	3.62084e-06	8	0
LASSO	FRMD4B_LOC440962_MITF	3	69302109	69537619	NA	NA	3	5.92793e-06	9	0
LASSO	MGC34680_SERPINF1_SMYD4	17	1424448	1478880	NA	NA	2	6.38356e-06	10	0
LASSO	CNTNAP2	7	145251477	147555734	NA	NA	5	6.63015e-06	11	0
LASSO	KIAA1799_PGM1	1	63701061	63750385	NA	NA	1	7.53751e-06	12	0
LASSO	TP73L	3	190831918	191097767	NA	NA	2	7.58546e-06	13	0
LASSO	LOC163301_FLJ20321	1	10631651	10641197	NA	NA	1	1.03113e-05	14	0
LASSO	CAV2_CAV1	7	115733395	115742546	NA	NA	3	1.24921e-05	15	1
LASSO	COL23A1_CLK4	5	177597225	177950162	NA	NA	2	1.42616e-05	16	0
LASSO	CSMD1	8	2782790	4839736	NA	NA	5	1.49877e-05	17	0
LASSO	LIG1_LOC374920	19	53310515	53365372	NA	NA	1	1.61461e-05	18	0
LASSO	KCNK10	14	87720993	87863004	NA	NA	1	1.8747e-05	19	0
LASSO	PRKAG2	7	150691675	151011443	NA	NA	1	1.93514e-05	20	0
LASSO	PDE3A	12	20413486	20725646	NA	NA	2	2.06135e-05	21	0
LASSO	TARBP1	1	230833794	230921584	NA	NA	1	2.19264e-05	22	0
LASSO	ALX4	11	44242734	44288292	NA	NA	1	2.23088e-05	23	0
LASSO	NBEA_DCAMKL1	13	34414456	35144873	NA	NA	2	2.24333e-05	24	0
LASSO	CMA1	14	24044552	24047311	NA	NA	1	2.31532e-05	25	0
LASSO	LOC400121_POSTN	13	37007077	37023673	NA	NA	4	2.35887e-05	26	0
LASSO	LOC126755	1	13547620	13586200	NA	NA	1	2.69605e-05	27	0
LASSO	LOC442277_UNC93A_TTLL2	6	167592530	167672985	NA	NA	2	2.79487e-05	28	0
LASSO	RXRG_LOC440699_MGST3	1	162102014	162145976	NA	NA	4	2.85327e-05	29	0
LASSO	KIAA1365_DKFZP566D1346_HHLA3	1	69937879	70299947	NA	NA	2	3.46557e-05	30	0
LASSO	FMN2_LOC266783	1	236502010	236634716	NA	NA	4	3.95038e-05	31	0
LASSO	PCDH15	10	55250866	56231057	NA	NA	3	4.42321e-05	32	0
LASSO	MYOCD	17	12510231	12607686	NA	NA	1	4.67676e-05	33	0
LASSO	LOC440992_SIAT1_MGC35450_MASP1	3	188100567	188159495	NA	NA	2	5.07052e-05	34	0
LASSO	UVRAG	11	75203923	75531342	NA	NA	2	5.10736e-05	35	1
LASSO	KIAA1545_LOC440121	12	131677703	131772121	NA	NA	1	5.60178e-05	36	0
LASSO	PDZK3	5	31834750	32146795	NA	NA	5	5.96087e-05	37	0
LASSO	ADPRHL1	13	113124261	113155840	NA	NA	1	6.07945e-05	38	0
LASSO	DNAJD1_FLJ10094	13	42495339	42579582	NA	NA	3	6.31741e-05	39	0
LASSO	CDC2	10	62208242	62223930	NA	NA	2	6.34297e-05	40	0
LASSO	UGCGL2_HS6ST3	13	95251839	95503638	NA	NA	5	6.50612e-05	41	0
LASSO	LOC400942	2	8650561	8674520	NA	NA	5	6.71697e-05	42	0
LASSO	LOC439930	20	4048589	4072835	NA	NA	1	6.99108e-05	43	0
LASSO	SMOC2	6	168660587	168886303	NA	NA	3	7.33625e-05	44	0
LASSO	AIP1	7	77291049	78727541	NA	NA	1	8.88008e-05	45	0
LASSO	KIRREL3	11	125799685	126375615	NA	NA	2	9.36382e-05	46	0
LASSO	UST	6	149110157	149439818	NA	NA	1	9.62489e-05	47	0
LASSO	HSPC159	2	64593313	64597447	NA	NA	2	0.000105088	48	0
LASSO	FLJ33708	6	6305823	6567927	NA	NA	3	0.000105307	49	0
LASSO	ZNF365	10	63803957	64101777	NA	NA	1	0.00010564	50	0
LASSO	CDH13	16	81218079	82387702	NA	NA	5	0.000107156	51	0
LASSO	FLJ46082	9	132315165	132478229	NA	NA	1	0.000110173	52	0
LASSO	COMT_ARVCF	22	18303863	18331084	NA	NA	1	0.000116855	53	0
LASSO	ARHGAP22_C10orf64_LOC441560	10	49324086	49483144	NA	NA	3	0.000128383	54	0
LASSO	C14orf6_OR6S1	14	20121695	20125986	NA	NA	1	0.000128903	55	0
LASSO	LRDD_RPLP2_TTS-2.2_MGC45840_CD151_POLR2L_MGC3234_AP2A2_MUC6_LOC338731	11	1002822	1000921	NA	NA	6	0.000129689	56	0
LASSO	TMEM16D	12	99691053	100024876	NA	NA	1	0.000131862	57	0
LASSO	YES1	18	711743	746837	NA	NA	1	0.000133135	58	0
LASSO	STXBP5L	3	122104941	122621336	NA	NA	1	0.000139202	59	0
LASSO	EIF5A_GPS2_LOC390760_CENTB1	17	7151693	7156498	NA	NA	1	0.000145778	60	0
LASSO	ZBP1	20	55612310	55628935	NA	NA	1	0.000146703	61	0
LASSO	LOC285303	3	195943178	195958442	NA	NA	1	0.000147597	62	0
LASSO	ARHGEF3	3	56736486	56810993	NA	NA	1	0.000150365	63	0
LASSO	FLJ20647	4	110839021	110966476	NA	NA	1	0.000152817	64	0
LASSO	STAC	3	36397101	36564500	NA	NA	1	0.000157528	65	0
LASSO	C10orf79	10	105917334	105982110	NA	NA	1	0.000162165	66	0
LASSO	STK32B	4	5171599	5620797	NA	NA	1	0.000163396	67	0
LASSO	GPHN	14	66044987	66718273	NA	NA	1	0.000169952	68	0
LASSO	PTPRC	1	195339882	195457987	NA	NA	1	0.000173212	69	0
LASSO	C9orf14_MOBKL2B	9	27235682	27272791	NA	NA	2	0.000173889	70	0
LASSO	RAD51L1_PPIAP6	14	67356262	67958764	NA	NA	1	0.000177244	71	0
LASSO	PSIP1_LOC441387	9	15454067	15500982	NA	NA	1	0.000177251	72	0
LASSO	LOC389634	8	12497896	12567468	NA	NA	1	0.000177332	73	0
LASSO	ADH1C	4	100614829	100631081	NA	NA	1	0.000181197	74	0
LASSO	CLECSF1	16	76613946	76622239	NA	NA	1	0.000188488	75	0
LASSO	HCN4_LOC283677	15	71400988	71448230	NA	NA	2	0.000188941	76	0
LASSO	CAMSAP1	9	135927372	136000694	NA	NA	1	0.000192084	77	0
LASSO	LOC340351_HSPC049_LOC346673	7	134128517	134257876	NA	NA	2	0.000192568	78	0
LASSO	UNC5C	4	96446867	96827340	NA	NA	2	0.000195627	79	0
LASSO	SPOCK	5	136338888	136862894	NA	NA	1	0.000198336	80	0
LASSO	FLJ42418	2	6819899	6861040	NA	NA	1	0.000198477	81	0
LASSO	TMEM23	10	51735352	52053743	NA	NA	1	0.000200262	82	0
LASSO	ODZ4	11	78046751	78355644	NA	NA	1	0.000200906	83	0
LASSO	LOC389396	6	49575630	49602719	NA	NA	1	0.000205055	84	0
LASSO	OR7M1P	10	135183606	135184155	NA	NA	1	0.000209708	85	0
LASSO	KIAA1007	16	57111357	57221251	NA	NA	1	0.000210327	86	0
LASSO	CIAS1	1	243907392	243938451	NA	NA	1	0.000211532	87	0
LASSO	CDH4	20	59260952	59945694	NA	NA	2	0.000218767	88	0
LASSO	ARHGEF18_PEX11G	19	7351866	7443371	NA	NA	2	0.000220921	89	0
LASSO	LOC441061_LOC401176	5	16120580	16232888	NA	NA	1	0.000220959	90	0
LASSO	ITSN1	21	33936654	34183479	NA	NA	1	0.000232179	91	0
LASSO	LOC220929	10	31173574	31313361	NA	NA	2	0.000234018	92	0
LASSO	PTCRA_TNRC5_LOC389390	6	42991705	43001551	NA	NA	1	0.000234138	93	0
LASSO	LOC96597_TNFRSF13B	17	16766954	16778878	NA	NA	1	0.000235055	94	0
LASSO	ARGBP2	4	186883308	187252671	NA	NA	1	0.000236154	95	0
LASSO	CADPS	3	62359062	62836094	NA	NA	3	0.000239488	96	0
LASSO	MUC20_MUC4	3	196937433	196950007	NA	NA	1	0.000240678	97	0
LASSO	LOC388375	17	32293049	32368389	NA	NA	1	0.000244452	98	0
LASSO	IFNW1	9	21130631	21132144	NA	NA	1	0.000256071	99	0
LASSO	MGAT5B_LOC388420	17	72376393	72458066	NA	NA	1	0.000263659	100	0
LASSO	KIAA0367_C9orf65	9	76458478	76628613	NA	NA	3	0.000264098	101	0
LASSO	ALF_LHCGR	2	48756599	48871938	NA	NA	1	0.000264182	102	0
LASSO	IRA1	3	178223837	178397715	NA	NA	2	0.000270462	103	0
