# Supplementary material for: Gene-Based Tests of Association
Source: PLoS Genet. 2011 Jul 28;7(7):e1002177. doi: 10.1371/journal.pgen.1002177 (PMC3145613; doi:10.1371/journal.pgen.1002177)
Supplement: Table S4 — Top associations for QRS interval. The column information is the same as for Table S3. (XLS) [file pgen.1002177.s007.xls]

## Sheet: QRS.txt
Method	Locus	Chr	Start	End	SNPs	Tests	K	P	Rank	isKnownPositive
GWiS	ENDOGL1_LOC391528_SCN5A_SCN10A	3	38512837	38810505	318	34.6057	4	3.37259e-12	1	1
GWiS	PIB5PA_PLA2G3	22	29843506	29861147	48	10.398	1	4.50227e-05	2	0
GWiS	LOC391696_LOC402187	4	125713275	125763026	44	7.34122	2	9.89864e-05	3	0
GWiS	LOC389385_LOC389386	6	36749369	36751117	69	12.2752	1	0.000117639	4	1
GWiS	KIAA1458	4	48184263	48269004	91	10.2805	1	0.000137157	5	0
GWiS	LHFPL2	5	77816810	77841867	107	8.39142	1	0.000162122	6	0
GWiS	DEPDC1	1	68652960	68674728	81	6.87495	1	0.000165011	7	0
GWiS	CASQ2	1	115954685	116023312	189	13.8005	1	0.000252169	8	1
GWiS	CPB1	3	150028289	150060545	82	17.3472	1	0.000329979	9	0
GWiS	FLJ20403	1	90172701	90205806	34	5.20253	1	0.00067659	10	0
GWiS	KIBRA	5	167651670	167829342	246	37.9699	1	0.000772917	11	0
GWiS	LOC391248	20	39401862	39420920	36	7.53636	1	0.000840831	12	0
GWiS	MAPK4	18	46443836	46512189	90	13.4054	1	0.000928333	13	0
GWiS	RNASEH2A_RTBDN_MAST1	19	12778428	12846765	45	6.26666	1	0.00108155	14	0
GWiS	PIP3-E	6	154567859	154770013	313	35.4438	1	0.00110522	15	0
GWiS	FLJ21945_FKBP1B_P14	2	24163897	24210961	49	6.09034	1	0.00114403	16	0
GWiS	E2F6	2	11536015	11556895	35	9.58176	1	0.00117883	17	0
GWiS	UBE2E2	3	23219812	23607074	421	10.4266	1	0.00125125	18	0
GWiS	LOC346085	6	166392276	166449007	86	11.2491	1	0.00125172	19	0
GWiS	LOC440860_LOC440859_SIX3_LOC400951	2	45067276	45084092	41	7.93488	1	0.00132608	20	0
GWiS	RBM18_LHX6	9	122044414	122106644	86	18.9229	1	0.00135117	21	0
GWiS	NR4A3	9	99663692	99708728	32	7.40866	1	0.00136166	22	0
GWiS	TNFRSF1A_SCNN1A	12	6308185	6354976	33	6.98498	1	0.00158604	23	0
GWiS	ZC3HAV1	7	138185523	138251720	89	12.3617	1	0.00162443	24	0
GWiS	TNFRSF21	6	47307228	47385639	96	18.5879	1	0.00167224	25	0
GWiS	CEECAM1	9	128262671	128279180	19	2.0912	1	0.00170474	26	0
GWiS	FLJ11588_FLJ14442	1	48761562	49223406	546	39.0178	1	0.00173581	27	0
GWiS	LOC441957_TERF1P	21	14056504	14072804	29	6.56219	1	0.0018406	28	0
GWiS	LEP6_LEP5_LEP4_LEP3	1	149561921	149591027	64	7.78165	1	0.00193424	29	0
GWiS	STK32B	4	5171599	5620797	602	55.0883	1	0.00196309	30	0
GWiS	OR1E3P_OR1D2	17	2942102	2967418	60	8.95177	1	0.00205212	31	0
GWiS	OR1S2_OR1S1_OR10Q1	11	57727252	57752923	88	10.9678	1	0.00206186	32	0
GWiS	CPEB4	5	173248795	173319917	84	9.95931	1	0.00209688	33	0
GWiS	STK11	19	1157642	1179428	1	1	1	0.00211864	34	0
GWiS	AIG1	6	143423716	143703134	237	21.2993	1	0.00226963	35	0
GWiS	LRRC2_TMEM7	3	46514489	46596576	100	12.2347	1	0.00239751	36	0
GWiS	LYRIC_LOC286150	8	98705607	98807714	70	7.48484	1	0.00240558	37	0
GWiS	ASB2	14	93470266	93493520	86	16.8755	1	0.0025227	38	0
GWiS	LOC220929	10	31173574	31313361	221	15.1944	1	0.00255428	39	0
GWiS	KCNK3	2	26827270	26864369	34	4.96254	1	0.00255689	40	0
GWiS	CDH20_LOC388480_RNF152	18	57308755	57711284	486	49.3444	2	0.00266028	41	0
GWiS	MGC42493	1	224140980	224150866	40	4.99158	1	0.00268673	42	0
GWiS	ASF1B_LOC90378_PRKACA	19	14060229	14108429	10	1.37707	1	0.00268962	43	0
GWiS	HSPC117_RFPL3S_RFPL3	22	31078408	31132789	168	12.8843	1	0.00277239	44	0
GWiS	MGC14798	15	33450375	33625656	162	10.031	1	0.00283366	45	0
GWiS	LOC219414	20	6051481	6130838	134	21.5087	1	0.00284576	46	0
GWiS	DSP	6	7486869	7531803	114	15.6694	1	0.00288934	47	0
GWiS	RBPSUH	4	25997601	26109547	94	10.6976	1	0.00289519	48	0
GWiS	OR8A1_OR8Q1P	11	123945175	123977364	76	9.33665	1	0.00296472	49	0
GWiS	SPARCL1	4	88751666	88807685	118	8.84444	1	0.00310463	50	0
GWiS	SF3B3	16	69115253	69163921	27	5.15836	1	0.00312598	51	0
GWiS	SCMH1	1	41161970	41296197	145	12.3808	1	0.00316256	52	0
GWiS	POLD4	11	66875597	66877593	11	3.12136	1	0.00318269	53	0
GWiS	FLJ39743	15	96798406	96875134	122	11.9643	1	0.00322789	54	0
GWiS	BCL2L11	2	111597541	111640818	62	7.68125	1	0.00334336	55	0
GWiS	TIE_MGC52423	1	43416652	43457872	54	9.63957	1	0.00340483	56	0
GWiS	RAB6B_SRPRB	3	135007375	135097346	120	17.609	1	0.0034188	57	0
GWiS	CHN2	7	29007566	29326169	570	47.0563	1	0.00353857	58	0
GWiS	DDHD1	14	52582493	52689750	97	9.73451	1	0.00356125	59	0
GWiS	PRKRIR	11	75738652	75769528	41	8.44011	1	0.00361272	60	0
GWiS	PLEKHA4_DHRS10	19	54008086	54063670	52	5.99564	1	0.00364299	61	0
GWiS	PRRX1_FLJ23550	1	167363981	167699605	390	23.6316	2	0.00365364	62	0
GWiS	ZNF71_LOC147670	19	61798504	61858880	107	18.0289	1	0.00366569	63	0
GWiS	LOC441779	16	87634949	87651644	24	4.71957	1	0.00374392	64	0
GWiS	TRAJ2_TRAJ1_TRAC_DAD1	14	22082855	22127969	197	19.7618	1	0.00374953	65	0
GWiS	LOC51334	5	119827918	120050864	341	23.9121	1	0.00374953	65	0
GWiS	C1orf21	1	181087816	181329810	191	17.8569	1	0.00382848	67	0
GWiS	BNIP3	10	133631194	133645425	34	4.7317	1	0.00398248	68	0
GWiS	LOC284674_CD1D_LOC400790	1	154958707	154986740	87	9.04397	1	0.00401445	69	0
GWiS	JMJD2A	1	43784931	43840231	53	6.96254	1	0.00418936	70	0
GWiS	LOC440196	14	96652445	96657530	57	13.9863	1	0.00421053	71	0
GWiS	RGS2	1	189509828	189513060	33	8.12818	1	0.0042123	72	0
GWiS	ZNF554_THOP1_ZNF555	19	2736506	2805036	77	9.48401	1	0.00421408	73	0
GWiS	LNK	12	110306472	110352147	21	3.35578	1	0.00423729	74	0
GWiS	FBN3	19	8036287	8120730	108	14.3539	1	0.00427168	75	0
GWiS	FLJ32745	2	108861737	108951365	96	5.51504	1	0.0043535	76	0
GWiS	KIAA0376	22	22991351	23137773	73	9.14519	1	0.00438982	77	0
GWiS	KCNA4	11	29988341	29995064	43	6.77544	1	0.00454339	78	0
GWiS	LOC388141_LOC400403_LOC440292	15	75968586	76024053	55	6.4548	1	0.00461255	79	0
GWiS	ATE1	10	123492615	123677540	222	15.2958	1	0.00468165	80	0
GWiS	UNC13B	9	35152059	35395332	170	11.4429	1	0.00471476	81	0
GWiS	PLAU	10	75340941	75347258	41	4.44172	1	0.00495786	82	0
GWiS	DEPDC1B	5	59928497	60031713	85	9.80265	1	0.00499002	83	0
GWiS	GOSR2	17	42355511	42373160	63	7.53018	1	0.00501002	84	1
GWiS	LOC442122	4	187295748	187296440	44	9.01821	1	0.00503525	85	0
GWiS	FGF1	5	141953308	142045812	145	26.3609	1	0.00516529	86	0
GWiS	LOC392193	8	11133361	11151585	103	11.6779	1	0.00521921	87	0
GWiS	TNIP1_GPX3	5	150380112	150440842	162	18.2229	1	0.00532481	88	0
GWiS	RABEP2	16	28823244	28844033	10	3.67517	1	0.00540833	89	0
GWiS	MBL1P1_SFTPD_LOC387693	10	81654764	81698828	107	9.30193	1	0.0054407	90	0
GWiS	FLJ32356	12	110261205	110269546	17	3.38211	1	0.00548546	91	0
GWiS	WNT2	7	116511233	116557294	81	11.5946	1	0.00550055	92	0
GWiS	PYCRL_EEF1D_TSTA3_TIGD5	8	144733041	144770036	44	7.39754	1	0.00564334	93	0
GWiS	LOC340359	8	124727160	124734347	76	10.6182	1	0.00569476	94	0
GWiS	LOC401504	9	37027937	37078288	71	10.2568	1	0.00573723	95	0
GWiS	ALCAM	3	106568880	106776709	273	14.5375	1	0.00574053	96	0
GWiS	KIAA1365	1	69937879	70299947	348	25.3758	1	0.00576701	97	0
GWiS	LOC391037	1	48267155	48392953	122	15.948	1	0.00588928	98	0
GWiS	PHACTR2_C6orf93_LOC153918_PLAGL1	6	143971093	144371246	449	43.1554	3	0.00626566	99	0
GWiS	MGC39715	8	101654299	101731069	118	18.5289	1	0.00633312	100	0
GWiS	ARHGAP11A	15	30694983	30719160	21	6.11941	1	0.00635728	101	0
GWiS	RPL22P2	14	76422381	76422840	20	6.70931	1	0.0063857	102	0
GWiS	LOC441225	7	53685234	53705241	49	6.66148	1	0.00667557	103	0
GWiS	KIAA1414	2	37119804	37215842	102	10.4408	1	0.00667557	103	1
GWiS	TTR	18	27425838	27432781	47	5.17065	1	0.0068918	105	0
Method	Locus	Chr	Start	End	SNPs	Tests	K	P	Rank	isKnownPositive
minSNP	SCN5A	3	38564558	38666167	115	19.5991	1	1e-06	1	1
minSNP	LHFPL2	5	77816810	77841867	107	8.39142	1	3e-06	2	0
minSNP	PIB5PA	22	29843506	29855236	42	9.47755	1	4e-06	3	0
minSNP	DEPDC1	1	68652960	68674728	81	6.87495	1	4e-06	3	0
minSNP	LOC389385	6	36749369	36750078	68	11.5835	1	5e-06	5	1
minSNP	KIBRA	5	167651670	167829342	246	37.9699	1	5e-06	5	0
minSNP	STK32B	4	5171599	5620797	602	55.0883	1	6e-06	7	0
minSNP	CASQ2	1	115954685	116023312	189	13.8005	1	6e-06	7	1
minSNP	KIAA1458	4	48184263	48269004	91	10.2805	1	8e-06	9	0
minSNP	PIP3-E	6	154567859	154770013	313	35.4438	1	1.35075e-05	10	0
minSNP	CNTN5	11	98397081	99732683	2065	106.96	1	1.4276e-05	11	0
minSNP	UBE2E2	3	23219812	23607074	421	10.4266	1	1.48545e-05	12	0
minSNP	CPB1	3	150028289	150060545	82	17.3472	1	1.73817e-05	13	0
minSNP	TNFRSF21	6	47307228	47385639	96	18.5879	1	2.05689e-05	14	0
minSNP	SEMA5A	5	9091859	9599158	825	78.9584	1	2.30955e-05	15	0
minSNP	ATP8A1	4	42255563	42499818	297	19.1646	1	2.83376e-05	16	0
minSNP	MAPK4	18	46443836	46512189	90	13.4054	1	2.88342e-05	17	0
minSNP	CHN2	7	29007566	29326169	570	47.0563	1	3.27882e-05	18	0
minSNP	FLJ20403	1	90172701	90205806	34	5.20253	1	3.53533e-05	19	0
minSNP	FLJ14442	1	48761562	49223406	546	39.0178	1	3.64043e-05	20	0
minSNP	LOC219414	20	6051481	6130838	134	21.5087	1	3.70767e-05	21	0
minSNP	AIG1	6	143423716	143703134	237	21.2993	1	4.29753e-05	22	0
minSNP	APBB2	4	40657553	41057403	430	40.4263	1	4.67589e-05	23	0
minSNP	RBM18	9	122083338	122106644	49	10.254	1	4.84315e-05	24	0
minSNP	LDB2	4	16179436	16576486	429	52.1264	1	4.97775e-05	25	0
minSNP	LOC346085	6	166392276	166449007	86	11.2491	1	5.10942e-05	26	0
minSNP	RTBDN	19	12797297	12807230	30	5.3544	1	5.1602e-05	27	0
minSNP	PRRX1	1	167363981	167438638	114	12.1669	1	5.22384e-05	28	0
minSNP	LOC220929	10	31173574	31313361	221	15.1944	1	5.33527e-05	29	0
minSNP	ZC3HAV1	7	138185523	138251720	89	12.3617	1	5.65253e-05	30	0
minSNP	SHREW1	1	4625478	4754223	259	37.7735	1	5.82594e-05	31	0
minSNP	LOC401237	6	21774654	22322711	601	67.7851	1	6.16652e-05	32	0
minSNP	LOC388480	18	57389561	57566375	305	27.8813	1	6.19364e-05	33	0
minSNP	FGF1	5	141953308	142045812	145	26.3609	1	6.36505e-05	34	0
minSNP	LOC51334	5	119827918	120050864	341	23.9121	1	6.37113e-05	35	0
minSNP	ASB2	14	93470266	93493520	86	16.8755	1	6.38925e-05	36	0
minSNP	ADARB2	10	1218073	1769670	849	86.7597	1	6.42645e-05	37	0
minSNP	C1orf21	1	181087816	181329810	191	17.8569	1	6.56707e-05	38	0
minSNP	HSPC117	22	31108123	31132789	130	12.5981	1	7.07859e-05	39	0
minSNP	FLJ39743	15	96798406	96875134	122	11.9643	1	7.24695e-05	40	0
minSNP	DSP	6	7486869	7531803	114	15.6694	1	7.34446e-05	41	0
minSNP	RBPSUH	4	25997601	26109547	94	10.6976	1	7.41224e-05	42	0
minSNP	LOC147670	19	61841456	61858880	46	9.698	1	7.77122e-05	43	0
minSNP	DEPDC2	8	69027157	69306451	434	37.9724	1	8.19054e-05	44	0
minSNP	LOC440196	14	96652445	96657530	57	13.9863	1	8.47292e-05	45	0
minSNP	LOC440859	2	45067276	45068137	33	6.07976	1	8.49979e-05	46	0
minSNP	CPEB4	5	173248795	173319917	84	9.95931	1	8.53148e-05	47	0
minSNP	PDGFRL	8	17478986	17544903	210	24.5253	1	9.26535e-05	48	0
minSNP	LOC441461	9	99728159	99748380	45	7.3342	1	9.33934e-05	49	0
minSNP	DKFZp667B0210	10	131524704	131711763	130	33.9676	1	9.84194e-05	50	0
minSNP	NRG3	10	84549478	84735570	310	21.0918	1	9.86505e-05	51	0
minSNP	SCNN1A	12	6326276	6354976	33	6.98498	1	9.87928e-05	52	0
minSNP	HAK	18	54299464	54398381	167	21.0789	1	0.00010327	53	0
minSNP	NFIA	1	61260314	61634057	334	42.0699	1	0.000105618	54	1
minSNP	A2BP1	16	6009133	7702500	3595	278.744	1	0.00010753	55	0
minSNP	SCMH1	1	41161970	41296197	145	12.3808	1	0.000110921	56	0
minSNP	OR1S1	11	57738793	57739770	66	9.89147	1	0.000112079	57	0
minSNP	PDE4B	1	65970885	66551208	627	43.3122	1	0.000113711	58	0
minSNP	EYA2	20	44956916	45250899	428	37.5338	1	0.000113776	59	0
minSNP	C22orf9	22	43912247	43957211	92	11.0109	1	0.000116626	60	0
minSNP	ARFRP2	5	53216371	53642160	587	50.4519	1	0.000123781	61	0
minSNP	WNT2	7	116511233	116557294	81	11.5946	1	0.000124743	62	0
minSNP	SPARCL1	4	88751666	88807685	118	8.84444	1	0.000128528	63	0
minSNP	SRPRB	3	135007375	135022221	55	8.635	1	0.000131316	64	0
minSNP	FBN3	19	8036287	8120730	108	14.3539	1	0.000131728	65	0
minSNP	E2F6	2	11536015	11556895	35	9.58176	1	0.000132258	66	0
minSNP	C9orf19	9	36126742	36153903	51	10.4806	1	0.000136543	67	0
minSNP	ALCAM	3	106568880	106776709	273	14.5375	1	0.000139684	68	0
minSNP	CARD11	7	2719023	2856719	214	38.9726	1	0.000142702	69	0
minSNP	FKBP1B	2	24184279	24198202	31	5.82157	1	0.000144065	70	0
minSNP	GRIN2B	12	13605411	14024319	636	54.8554	1	0.000146535	71	0
minSNP	UNC13B	9	35152059	35395332	170	11.4429	1	0.000151105	72	0
minSNP	BCL2L11	2	111597541	111640818	62	7.68125	1	0.000152588	73	0
minSNP	AKAP2	9	109622144	110014347	539	54.6181	1	0.000152807	74	0
minSNP	LOC146713	17	74741304	74931797	358	57.5972	1	0.00016	75	0
minSNP	MGC14798	15	33450375	33625656	162	10.031	1	0.000163092	76	0
minSNP	DAD1	14	22103647	22127969	174	19.5459	1	0.000168873	77	0
minSNP	MGC39715	8	101654299	101731069	118	18.5289	1	0.000170605	78	0
minSNP	UTRN	6	144654658	145209656	492	32.2883	1	0.000171283	79	0
minSNP	COL22A1	8	139669661	139995418	487	52.3428	1	0.000172256	80	0
minSNP	LOC340359	8	124727160	124734347	76	10.6182	1	0.000172974	81	0
minSNP	KIAA0303	5	66329493	66498635	208	19.0765	1	0.000174563	82	0
minSNP	PLAU	10	75340941	75347258	41	4.44172	1	0.000177198	83	0
minSNP	LOC402187	4	125713275	125736000	30	6.11747	1	0.000182879	84	0
minSNP	CSMD1	8	2782790	4839736	5830	372.704	1	0.000183113	85	0
minSNP	GPX3	5	150380112	150388742	77	10.0674	1	0.000186428	86	0
minSNP	BCL9	1	144237998	144322828	123	18.441	1	0.000187178	87	0
minSNP	LOC391037	1	48267155	48392953	122	15.948	1	0.000187744	88	0
minSNP	LOC392193	8	11133361	11151585	103	11.6779	1	0.000188619	89	0
minSNP	LOC91942	5	60276798	60484609	183	13.1632	1	0.000190078	90	0
minSNP	NPAS3	14	32478200	33340702	1331	158.02	1	0.000194103	91	0
minSNP	GFRA1	10	117813265	118022966	330	32.0493	1	0.000197699	92	0
minSNP	ATE1	10	123492615	123677540	222	15.2958	1	0.000198173	93	0
minSNP	BNIP3	10	133631194	133645425	34	4.7317	1	0.000201751	94	0
minSNP	PRKRIR	11	75738652	75769528	41	8.44011	1	0.000203273	95	0
minSNP	SORCS2	4	7312544	7862635	800	113.567	1	0.00020749	96	0
minSNP	LOC442251	6	114092064	114285248	191	18.245	1	0.000213174	97	0
minSNP	ITK	5	156540485	156614687	141	20.2754	1	0.000214459	98	0
minSNP	LOC441957	21	14056504	14058524	20	4.53926	1	0.000215183	99	0
minSNP	LOC442118	4	183620323	183695756	145	20.3488	1	0.000215462	100	0
minSNP	ITGBL1	13	100902967	101166795	385	31.7001	1	0.000218484	101	0
minSNP	TMEM7	3	46514489	46517443	33	6.54109	1	0.000218488	102	0
minSNP	LOC442122	4	187295748	187296440	44	9.01821	1	0.000218579	103	0
minSNP	CYYR1	21	26760400	26867452	166	25.8498	1	0.000220707	104	0
Method	Locus	Chr	Start	End	SNPs	Tests	K	P	Rank	isKnownPositive
minSNP-P	SCN5A	3	38564558	38666167	115	19.5991	1	4.41322e-05	1	1
minSNP-P	PIB5PA	22	29843506	29855236	42	9.47755	1	4.50227e-05	2	0
minSNP-P	LOC389385	6	36749369	36750078	68	11.5835	1	0.000100068	3	1
minSNP-P	KIAA1458	4	48184263	48269004	91	10.2805	1	0.00013182	4	0
minSNP-P	LHFPL2	5	77816810	77841867	107	8.39142	1	0.000162122	5	0
minSNP-P	DEPDC1	1	68652960	68674728	81	6.87495	1	0.000165011	6	0
minSNP-P	CASQ2	1	115954685	116023312	189	13.8005	1	0.000215471	7	1
minSNP-P	CPB1	3	150028289	150060545	82	17.3472	1	0.000329979	8	0
minSNP-P	FLJ20403	1	90172701	90205806	34	5.20253	1	0.00067659	9	0
minSNP-P	KIBRA	5	167651670	167829342	246	37.9699	1	0.000727484	10	0
minSNP-P	LOC391248	20	39401862	39420920	36	7.53636	1	0.000840831	11	0
minSNP-P	GCDH	19	12863084	12871783	15	2.71132	1	0.000893017	12	0
minSNP-P	MAPK4	18	46443836	46512189	90	13.4054	1	0.000928333	13	0
minSNP-P	PIP3-E	6	154567859	154770013	313	35.4438	1	0.00094688	14	0
minSNP-P	UBE2E2	3	23219812	23607074	421	10.4266	1	0.000966277	15	0
minSNP-P	E2F6	2	11536015	11556895	35	9.58176	1	0.00101574	16	0
minSNP-P	P14	2	24202105	24210961	27	4.31193	1	0.00114403	17	0
minSNP-P	LOC346085	6	166392276	166449007	86	11.2491	1	0.00125172	18	0
minSNP-P	SIX3	2	45080512	45084092	24	6.88163	1	0.00130412	19	0
minSNP-P	RBM18	9	122083338	122106644	49	10.254	1	0.00135117	20	0
minSNP-P	LOC441461	9	99728159	99748380	45	7.3342	1	0.00136166	21	0
minSNP-P	CEECAM1	9	128262671	128279180	19	2.0912	1	0.001485	22	0
minSNP-P	ZC3HAV1	7	138185523	138251720	89	12.3617	1	0.00149633	23	0
minSNP-P	ASB2	14	93470266	93493520	86	16.8755	1	0.00156912	24	0
minSNP-P	TNFRSF1A	12	6308185	6321522	25	4.71221	1	0.00158604	25	0
minSNP-P	TNFRSF21	6	47307228	47385639	96	18.5879	1	0.00167224	26	0
minSNP-P	FLJ11588	1	48905562	48954523	86	11.6665	1	0.00173581	27	0
minSNP-P	CPEB4	5	173248795	173319917	84	9.95931	1	0.00181061	28	0
minSNP-P	LOC441957	21	14056504	14058524	20	4.53926	1	0.0018406	29	0
minSNP-P	LEP6	1	149561921	149562277	40	4.35075	1	0.00193424	30	0
minSNP-P	STK32B	4	5171599	5620797	602	55.0883	1	0.00196309	31	0
minSNP-P	OR1D2	17	2942102	2943040	19	4.87878	1	0.00205212	32	0
minSNP-P	OR1S2	11	57727252	57728229	58	7.11674	1	0.00206186	33	0
minSNP-P	AIG1	6	143423716	143703134	237	21.2993	1	0.00209688	34	0
minSNP-P	STK11	19	1157642	1179428	1	1	1	0.00211864	35	0
minSNP-P	MGC14798	15	33450375	33625656	162	10.031	1	0.0021645	36	0
minSNP-P	TMEM7	3	46514489	46517443	33	6.54109	1	0.00239751	37	0
minSNP-P	LOC286150	8	98705607	98708726	35	5.52869	1	0.00240558	38	0
minSNP-P	LOC219414	20	6051481	6130838	134	21.5087	1	0.00249501	39	0
minSNP-P	LOC220929	10	31173574	31313361	221	15.1944	1	0.00255428	40	0
minSNP-P	KCNK3	2	26827270	26864369	34	4.96254	1	0.00255689	41	0
minSNP-P	CDH20	18	57308755	57373345	86	19.1704	1	0.00266028	42	0
minSNP-P	MGC42493	1	224140980	224150866	40	4.99158	1	0.00268673	43	0
minSNP-P	LOC90378	19	14060229	14061174	1	1	1	0.00268962	44	0
minSNP-P	RFPL3S	22	31080449	31091526	107	11.5993	1	0.00277239	45	0
minSNP-P	DSP	6	7486869	7531803	114	15.6694	1	0.00288934	46	0
minSNP-P	RBPSUH	4	25997601	26109547	94	10.6976	1	0.00289519	47	0
minSNP-P	SPARCL1	4	88751666	88807685	118	8.84444	1	0.00291715	48	0
minSNP-P	OR8Q1P	11	123976708	123977364	15	5.83727	1	0.00296472	49	0
minSNP-P	SF3B3	16	69115253	69163921	27	5.15836	1	0.00312598	50	0
minSNP-P	FLJ23878	1	41150362	41156482	49	8.59868	1	0.00316256	51	0
minSNP-P	POLD4	11	66875597	66877593	11	3.12136	1	0.00318269	52	0
minSNP-P	FLJ39743	15	96798406	96875134	122	11.9643	1	0.00322789	53	0
minSNP-P	LOC391696	4	125741623	125763026	30	5.6618	1	0.00324044	54	0
minSNP-P	BCL2L11	2	111597541	111640818	62	7.68125	1	0.00334336	55	0
minSNP-P	TIE	1	43435757	43457872	38	8.77762	1	0.00340483	56	0
minSNP-P	SRPRB	3	135007375	135022221	55	8.635	1	0.0034188	57	0
minSNP-P	CHN2	7	29007566	29326169	570	47.0563	1	0.00353857	58	0
minSNP-P	DDHD1	14	52582493	52689750	97	9.73451	1	0.00356125	59	0
minSNP-P	PRKRIR	11	75738652	75769528	41	8.44011	1	0.00361272	60	0
minSNP-P	DHRS10	19	54008086	54031578	19	3.78132	1	0.00364299	61	0
minSNP-P	LOC147670	19	61841456	61858880	46	9.698	1	0.00366569	62	0
minSNP-P	LOC441779	16	87634949	87651644	24	4.71957	1	0.00374392	63	0
minSNP-P	LOC51334	5	119827918	120050864	341	23.9121	1	0.00374953	64	0
minSNP-P	TRAJ2	14	22082855	22082920	98	14.3469	1	0.00374953	64	0
minSNP-P	C1orf21	1	181087816	181329810	191	17.8569	1	0.00382848	66	0
minSNP-P	BNIP3	10	133631194	133645425	34	4.7317	1	0.00398248	67	0
minSNP-P	LOC400790	1	154980785	154986740	68	6.3095	1	0.00401445	68	0
minSNP-P	FLJ23550	1	167636329	167699605	107	11.4441	1	0.00402414	69	0
minSNP-P	JMJD2A	1	43784931	43840231	53	6.96254	1	0.00418936	70	0
minSNP-P	LOC440196	14	96652445	96657530	57	13.9863	1	0.00421053	71	0
minSNP-P	RGS2	1	189509828	189513060	33	8.12818	1	0.0042123	72	0
minSNP-P	THOP1	19	2736506	2764599	36	7.03942	1	0.00421408	73	0
minSNP-P	LNK	12	110306472	110352147	21	3.35578	1	0.00423729	74	0
minSNP-P	FBN3	19	8036287	8120730	108	14.3539	1	0.00427168	75	0
minSNP-P	FLJ32745	2	108861737	108951365	96	5.51504	1	0.0043535	76	0
minSNP-P	KIAA0376	22	22991351	23137773	73	9.14519	1	0.00438982	77	0
minSNP-P	KCNA4	11	29988341	29995064	43	6.77544	1	0.00454339	78	0
minSNP-P	LOC388141	15	75995683	76001416	41	4.65253	1	0.00461255	79	0
minSNP-P	ATE1	10	123492615	123677540	222	15.2958	1	0.00468165	80	0
minSNP-P	RUSC2	9	35480124	35551889	57	10.1804	1	0.00471476	81	0
minSNP-P	LOC442122	4	187295748	187296440	44	9.01821	1	0.00487805	82	0
minSNP-P	PLAU	10	75340941	75347258	41	4.44172	1	0.00495786	83	0
minSNP-P	DEPDC1B	5	59928497	60031713	85	9.80265	1	0.00499002	84	0
minSNP-P	GOSR2	17	42355511	42373160	63	7.53018	1	0.00501002	85	1
minSNP-P	FGF1	5	141953308	142045812	145	26.3609	1	0.00516529	86	0
minSNP-P	MTMR9	8	11179410	11223065	80	8.29942	1	0.00521921	87	0
minSNP-P	LOC391037	1	48267155	48392953	122	15.948	1	0.00529942	88	0
minSNP-P	GPX3	5	150380112	150388742	77	10.0674	1	0.00532481	89	0
minSNP-P	WNT2	7	116511233	116557294	81	11.5946	1	0.00538213	90	0
minSNP-P	RABEP2	16	28823244	28844033	10	3.67517	1	0.00540833	91	0
minSNP-P	MBL1P1	10	81669914	81672855	55	8.0798	1	0.0054407	92	0
minSNP-P	PYCRL	8	144757532	144762887	24	4.58758	1	0.00564334	93	0
minSNP-P	LOC340359	8	124727160	124734347	76	10.6182	1	0.00569476	94	0
minSNP-P	LOC401504	9	37027937	37078288	71	10.2568	1	0.00573723	95	0
minSNP-P	ALCAM	3	106568880	106776709	273	14.5375	1	0.00574053	96	0
minSNP-P	PIN1L	1	70097026	70098021	23	5.67357	1	0.00576701	97	0
minSNP-P	MGC39715	8	101654299	101731069	118	18.5289	1	0.00633312	98	0
minSNP-P	ARHGAP11A	15	30694983	30719160	21	6.11941	1	0.00635728	99	0
minSNP-P	RPL22P2	14	76422381	76422840	20	6.70931	1	0.0063857	100	0
minSNP-P	PHACTR2	6	143971093	144188885	326	31.8065	1	0.00664011	101	0
minSNP-P	LOC440855	2	37220881	37223434	32	5.94244	1	0.00667557	102	1
minSNP-P	LOC441225	7	53685234	53705241	49	6.66148	1	0.00667557	102	0
minSNP-P	SHREW1	1	4625478	4754223	259	37.7735	1	0.00668003	104	0
minSNP-P	TTR	18	27425838	27432781	47	5.17065	1	0.0067981	105	0
Method	Locus	Chr	Start	End	SNPs	Tests	K	P	Rank	isKnownPositive
BIMBAM	SCN10A	3	38713841	38810505	138	NA	NA	3.97947e-05	1	1
BIMBAM	PLA2G3	22	29855349	29861147	40	NA	NA	8.00442e-05	2	0
BIMBAM	LOC389385	6	36749369	36750078	68	NA	NA	8.69921e-05	3	1
BIMBAM	CASQ2	1	115954685	116023312	189	NA	NA	0.000123828	4	1
BIMBAM	DEPDC1	1	68652960	68674728	81	NA	NA	0.000165011	5	0
BIMBAM	NR4A3	9	99663692	99708728	32	NA	NA	0.000274891	6	0
BIMBAM	MAPK4	18	46443836	46512189	90	NA	NA	0.000334638	7	0
BIMBAM	PRRX1	1	167363981	167438638	114	NA	NA	0.000371789	8	0
BIMBAM	E2F6	2	11536015	11556895	35	NA	NA	0.000402852	9	0
BIMBAM	CPB1	3	150028289	150060545	82	NA	NA	0.00042715	10	0
BIMBAM	KIBRA	5	167651670	167829342	246	NA	NA	0.000566797	11	0
BIMBAM	UBE2E2	3	23219812	23607074	421	NA	NA	0.00057468	12	0
BIMBAM	LOC286150	8	98705607	98708726	35	NA	NA	0.000748167	13	0
BIMBAM	LOC441957	21	14056504	14058524	20	NA	NA	0.000914328	14	0
BIMBAM	SEMA5A	5	9091859	9599158	825	NA	NA	0.00105285	15	0
BIMBAM	KIAA1458	4	48184263	48269004	91	NA	NA	0.00106633	16	0
BIMBAM	ASB2	14	93470266	93493520	86	NA	NA	0.00108003	17	0
BIMBAM	PRKRIR	11	75738652	75769528	41	NA	NA	0.00109601	18	0
BIMBAM	SIX3	2	45080512	45084092	24	NA	NA	0.00110583	19	0
BIMBAM	SPARCL1	4	88751666	88807685	118	NA	NA	0.00121389	20	0
BIMBAM	LOC340017	4	158851247	158854911	35	NA	NA	0.00123671	21	0
BIMBAM	TRAJ2	14	22082855	22082920	98	NA	NA	0.0012837	22	0
BIMBAM	LHFPL2	5	77816810	77841867	107	NA	NA	0.00129836	23	0
BIMBAM	BCL9	1	144237998	144322828	123	NA	NA	0.0013113	24	0
BIMBAM	PDGFRL	8	17478986	17544903	210	NA	NA	0.0014556	25	0
BIMBAM	TNFRSF1A	12	6308185	6321522	25	NA	NA	0.00149343	26	0
BIMBAM	ZC3HAV1	7	138185523	138251720	89	NA	NA	0.00149633	27	0
BIMBAM	LOC391248	20	39401862	39420920	36	NA	NA	0.00154131	28	0
BIMBAM	RUSC2	9	35480124	35551889	57	NA	NA	0.00154847	29	0
BIMBAM	FLJ20403	1	90172701	90205806	34	NA	NA	0.00162048	30	0
BIMBAM	DEPDC1B	5	59928497	60031713	85	NA	NA	0.00164799	31	0
BIMBAM	LNK	12	110306472	110352147	21	NA	NA	0.00176772	32	0
BIMBAM	LOC402187	4	125713275	125736000	30	NA	NA	0.00188608	33	0
BIMBAM	FLJ38607	19	12941432	12946567	9	NA	NA	0.00202922	34	0
BIMBAM	OR8A1	11	123945175	123946155	73	NA	NA	0.00203749	35	0
BIMBAM	OR1D2	17	2942102	2943040	19	NA	NA	0.00205212	36	0
BIMBAM	STK11	19	1157642	1179428	1	NA	NA	0.00211864	37	0
BIMBAM	MS4A10	11	60309397	60325354	47	NA	NA	0.00216169	38	0
BIMBAM	NFIA	1	61260314	61634057	334	NA	NA	0.00224065	39	1
BIMBAM	TNFRSF21	6	47307228	47385639	96	NA	NA	0.00225023	40	0
BIMBAM	C1orf21	1	181087816	181329810	191	NA	NA	0.00225887	41	0
BIMBAM	FBN3	19	8036287	8120730	108	NA	NA	0.00237812	42	0
BIMBAM	CEECAM1	9	128262671	128279180	19	NA	NA	0.00256871	43	0
BIMBAM	ZNF554	19	2770917	2786469	38	NA	NA	0.00261233	44	0
BIMBAM	RBPSUH	4	25997601	26109547	94	NA	NA	0.00267666	45	0
BIMBAM	LOC90378	19	14060229	14061174	1	NA	NA	0.00268962	46	0
BIMBAM	TSTA3	8	144765933	144770036	17	NA	NA	0.00291206	47	0
BIMBAM	LOC340359	8	124727160	124734347	76	NA	NA	0.00293341	48	0
BIMBAM	MGC14798	15	33450375	33625656	162	NA	NA	0.00307125	49	0
BIMBAM	KCNK3	2	26827270	26864369	34	NA	NA	0.0031746	50	0
BIMBAM	KIAA0376	22	22991351	23137773	73	NA	NA	0.00317662	51	0
BIMBAM	CNTN5	11	98397081	99732683	2065	NA	NA	0.00319795	52	0
BIMBAM	CPEB4	5	173248795	173319917	84	NA	NA	0.00321027	53	0
BIMBAM	LOC51334	5	119827918	120050864	341	NA	NA	0.00324465	54	0
BIMBAM	STK32B	4	5171599	5620797	602	NA	NA	0.00327869	55	0
BIMBAM	DEPDC2	8	69027157	69306451	434	NA	NA	0.00336247	56	0
BIMBAM	FLJ21945	2	24163897	24181874	33	NA	NA	0.00341997	57	0
BIMBAM	PIP3-E	6	154567859	154770013	313	NA	NA	0.00370096	58	0
BIMBAM	DHRS10	19	54008086	54031578	19	NA	NA	0.00371885	59	0
BIMBAM	EML4	2	42308167	42471339	230	NA	NA	0.00375375	60	0
BIMBAM	PLAU	10	75340941	75347258	41	NA	NA	0.00378358	61	0
BIMBAM	AIG1	6	143423716	143703134	237	NA	NA	0.00378644	62	0
BIMBAM	MKLN1	7	130469890	130638646	105	NA	NA	0.00379219	63	0
BIMBAM	LEP6	1	149561921	149562277	40	NA	NA	0.00379219	63	0
BIMBAM	FLJ11588	1	48905562	48954523	86	NA	NA	0.00393856	65	0
BIMBAM	LOC442118	4	183620323	183695756	145	NA	NA	0.00394477	66	0
BIMBAM	LOC220929	10	31173574	31313361	221	NA	NA	0.00398248	67	0
BIMBAM	LOC128499	20	44083748	44085627	32	NA	NA	0.00399521	68	0
BIMBAM	POLD4	11	66875597	66877593	11	NA	NA	0.00405351	69	0
BIMBAM	ARHGAP11A	15	30694983	30719160	21	NA	NA	0.00412371	70	0
BIMBAM	CCL19	9	34679567	34681274	35	NA	NA	0.00421408	71	0
BIMBAM	CRYGGP1	2	51914021	51914305	75	NA	NA	0.00426076	72	0
BIMBAM	RFPL3S	22	31080449	31091526	107	NA	NA	0.00433088	73	0
BIMBAM	PDE1B	12	53229671	53259290	50	NA	NA	0.00434405	74	0
BIMBAM	FLJ32745	2	108861737	108951365	96	NA	NA	0.0043535	75	0
BIMBAM	PHACTR2	6	143971093	144188885	326	NA	NA	0.00449236	76	0
BIMBAM	LOC219414	20	6051481	6130838	134	NA	NA	0.00455789	77	0
BIMBAM	C20orf53	20	33804117	33805013	25	NA	NA	0.00460193	78	0
BIMBAM	OR7E22P	3	75488326	75489351	24	NA	NA	0.00462963	79	0
BIMBAM	CDH20	18	57308755	57373345	86	NA	NA	0.00466853	80	0
BIMBAM	LOC343384	1	22394639	22409656	49	NA	NA	0.00467727	81	0
BIMBAM	EREG	4	75595895	75619512	111	NA	NA	0.00481928	82	0
BIMBAM	FCGR1A	1	146567361	146577147	2	NA	NA	0.00498008	83	0
BIMBAM	WNT2	7	116511233	116557294	81	NA	NA	0.00501505	84	0
BIMBAM	ABCG2	4	89370019	89436901	57	NA	NA	0.00504541	85	0
BIMBAM	RBM18	9	122083338	122106644	49	NA	NA	0.00506842	86	0
BIMBAM	ZNF71	19	61798504	61827362	79	NA	NA	0.00508647	87	0
BIMBAM	ALCAM	3	106568880	106776709	273	NA	NA	0.00519751	88	0
BIMBAM	KIAA1365	1	69937879	70299947	348	NA	NA	0.00522739	89	0
BIMBAM	TMEM7	3	46514489	46517443	33	NA	NA	0.00523013	90	0
BIMBAM	TTR	18	27425838	27432781	47	NA	NA	0.00528262	91	0
BIMBAM	MBL1P1	10	81669914	81672855	55	NA	NA	0.00547945	92	0
BIMBAM	LOC401863	16	84406980	84407643	17	NA	NA	0.00551572	93	0
BIMBAM	LOC346085	6	166392276	166449007	86	NA	NA	0.00555864	94	0
BIMBAM	BNIP3	10	133631194	133645425	34	NA	NA	0.00556483	95	0
BIMBAM	FLJ42957	12	115433947	115436046	40	NA	NA	0.00560852	96	0
BIMBAM	LOC388277	16	50802952	50860970	119	NA	NA	0.00568505	97	0
BIMBAM	DSP	6	7486869	7531803	114	NA	NA	0.00576037	98	0
BIMBAM	LOC442122	4	187295748	187296440	44	NA	NA	0.00576037	98	0
BIMBAM	LOC441265	7	80449479	80464325	115	NA	NA	0.00601323	100	0
BIMBAM	JMJD2A	1	43784931	43840231	53	NA	NA	0.00605327	101	0
BIMBAM	C6orf159	6	84619702	84623952	35	NA	NA	0.00605694	102	0
BIMBAM	HS6ST1	2	128741262	128792482	96	NA	NA	0.00616903	103	0
BIMBAM	PNPT1	2	55774118	55832610	83	NA	NA	0.00644745	104	0
BIMBAM	TBX20	7	35044352	35066482	43	NA	NA	0.00651466	105	1
Method	Locus	Chr	Start	End	SNPs	Tests	K	P	Rank	isKnownPositive
VEGAS	SCN10A	3	38713840	38810505	182	NA	NA	3.8e-06	1	1
VEGAS	CASQ2	1	116044148	116112949	277	NA	NA	6.1e-05	2	1
VEGAS	DEPDC1	1	68712422	68735387	158	NA	NA	7.1e-05	3	0
VEGAS	PRRX1	1	168899936	168975165	168	NA	NA	7.1e-05	3	0
VEGAS	NR4A3	9	101623957	101668994	61	NA	NA	0.000338	5	0
VEGAS	UBE2E2	3	23219811	23607074	481	NA	NA	0.000451	6	0
VEGAS	TBX20	7	35208566	35259767	93	NA	NA	0.00055	7	1
VEGAS	MS4A10	11	60309396	60325354	110	NA	NA	0.000629	8	0
VEGAS	TNFRSF1A	12	6308183	6321522	63	NA	NA	0.000667	9	0
VEGAS	MKLN1	7	130663177	130831931	156	NA	NA	0.000785	10	0
VEGAS	E2F6	2	11501951	11523748	87	NA	NA	0.001156	11	0
VEGAS	SPARCL1	4	88613511	88669679	155	NA	NA	0.001292	12	0
VEGAS	DEPDC2	8	69027156	69306451	496	NA	NA	0.00136	13	0
VEGAS	CDKN1A	6	36754436	36763087	162	NA	NA	0.00143	14	1
VEGAS	EML4	2	42250019	42413192	284	NA	NA	0.001609	15	0
VEGAS	C6orf159	6	84619703	84623953	101	NA	NA	0.00173	16	0
VEGAS	GCA	2	162908895	162925875	36	NA	NA	0.001844	17	0
VEGAS	RUSC2	9	35480123	35551889	86	NA	NA	0.00209	18	0
VEGAS	EYA3	1	28173405	28287718	120	NA	NA	0.00227	19	0
VEGAS	PRKACA	19	14063506	14089559	22	NA	NA	0.00228	20	0
VEGAS	NFIA	1	61320882	61694624	380	NA	NA	0.00245	21	1
VEGAS	PLAU	10	75340895	75347261	54	NA	NA	0.002547	22	0
VEGAS	PYCRL	8	144757531	144762887	55	NA	NA	0.00302	23	0
VEGAS	GADD45GIP1	19	12925971	12929050	28	NA	NA	0.0032	24	0
VEGAS	FST	5	52812351	52817661	66	NA	NA	0.00322	25	0
VEGAS	SCAMP1	5	77692094	77812318	229	NA	NA	0.00334	26	0
VEGAS	LOC388931	2	24086456	24100649	54	NA	NA	0.00346	27	0
VEGAS	KLHL3	5	136981087	137099678	131	NA	NA	0.00348	28	0
VEGAS	G0S2	1	207915292	207916358	85	NA	NA	0.00358	29	0
VEGAS	PANX3	11	123986662	123995461	88	NA	NA	0.00358	29	0
VEGAS	DNMBP	10	101625323	101759666	158	NA	NA	0.00391	31	0
VEGAS	FLJ46321	9	83793506	83799986	29	NA	NA	0.00392	32	0
VEGAS	C20orf52	20	33750645	33752316	88	NA	NA	0.004219	33	0
VEGAS	RHOD	11	66580896	66596060	31	NA	NA	0.00427	34	0
VEGAS	CACNG8	19	59158105	59177951	60	NA	NA	0.004441	35	0
VEGAS	KIF14	1	198787929	198856485	132	NA	NA	0.00447	36	0
VEGAS	DZIP1	13	95028456	95094958	87	NA	NA	0.00452	37	0
VEGAS	HMGA2	12	64504506	64646338	166	NA	NA	0.0047	38	0
VEGAS	CDC42EP5	19	59668021	59676234	69	NA	NA	0.00481	39	0
VEGAS	ZFP161	18	5279378	5283313	100	NA	NA	0.00489	40	0
VEGAS	MTHFS	15	77924372	77976425	184	NA	NA	0.00506	41	0
VEGAS	GYLTL1B	11	45899771	45907223	54	NA	NA	0.00546	42	0
VEGAS	PRCP	11	82213056	82289205	190	NA	NA	0.00558	43	0
VEGAS	CHI3L2	1	111571803	111587585	206	NA	NA	0.00562	44	0
VEGAS	MLF1IP	4	185852229	185892280	142	NA	NA	0.00565	45	0
VEGAS	EREG	4	75449723	75473341	170	NA	NA	0.00567	46	0
VEGAS	GPX7	1	52840631	52847310	82	NA	NA	0.00571	47	0
VEGAS	SEMA5A	5	9088137	9599233	913	NA	NA	0.00571	47	0
VEGAS	CCR8	3	39346218	39351077	67	NA	NA	0.00578	49	0
VEGAS	TPTE	21	9928613	10012791	23	NA	NA	0.00579	50	0
VEGAS	GPX3	5	150380191	150388747	189	NA	NA	0.00588	51	0
VEGAS	CHRDL2	11	74085121	74119834	99	NA	NA	0.00599	52	0
VEGAS	SCMH1	1	41265460	41480375	232	NA	NA	0.00603	53	0
VEGAS	ABI2	2	203901247	204005137	85	NA	NA	0.00612	54	0
VEGAS	COQ7	16	18986427	18998853	56	NA	NA	0.00625	55	0
VEGAS	LMX1A	1	163437728	163591641	314	NA	NA	0.00628	56	0
VEGAS	PAFAH1B3	19	47493024	47498563	22	NA	NA	0.00646	57	0
VEGAS	RPL6	12	111327376	111331826	24	NA	NA	0.00661	58	0
VEGAS	VN1R2	19	58453356	58454667	122	NA	NA	0.006755	59	0
VEGAS	TTR	18	27425837	27432794	112	NA	NA	0.00678	60	0
VEGAS	KCNA4	11	29988340	29995064	77	NA	NA	0.0068	61	0
VEGAS	C6orf204	6	118892931	119079713	269	NA	NA	0.006869	62	1
VEGAS	GLRB	4	158216726	158312692	131	NA	NA	0.00691	63	0
VEGAS	LOC399947	11	108798084	108801533	49	NA	NA	0.00739	64	0
VEGAS	RAB3IL1	11	61421348	61441573	76	NA	NA	0.00739	64	0
VEGAS	GADD45A	1	67923470	67926607	108	NA	NA	0.00749	66	0
VEGAS	SS18	18	21850214	21924609	121	NA	NA	0.00761	67	0
VEGAS	OR7C2	19	14913300	14914260	55	NA	NA	0.00761	67	0
VEGAS	DLG4	17	7033933	7063781	39	NA	NA	0.0077	69	0
VEGAS	ALDH2	12	110688728	110732167	35	NA	NA	0.00776	70	0
VEGAS	AMN	14	102458745	102466932	66	NA	NA	0.00785	71	0
VEGAS	GPR108	19	6680924	6688633	95	NA	NA	0.00787	72	0
VEGAS	PLK2	5	57785566	57791670	187	NA	NA	0.00787	72	0
VEGAS	ZHX3	20	39240502	39362153	134	NA	NA	0.00804	74	0
VEGAS	GPR6	6	110406990	110408616	107	NA	NA	0.00822	75	0
VEGAS	ARHGAP25	2	68815471	68907461	298	NA	NA	0.008329	76	0
VEGAS	USP50	15	48580050	48626194	117	NA	NA	0.00844	77	0
VEGAS	ZNF492	19	22609078	22642266	130	NA	NA	0.0086	78	0
VEGAS	CCNK	14	99017491	99047605	117	NA	NA	0.00873	79	0
VEGAS	PCDH7	4	30331134	30757519	394	NA	NA	0.00879	80	0
VEGAS	FKSG83	6	27400556	27401720	114	NA	NA	0.00889	81	0
VEGAS	CPEB4	5	173247936	173319919	187	NA	NA	0.00904	82	0
VEGAS	ZCCHC6	9	88092467	88159189	116	NA	NA	0.00907	83	0
VEGAS	PNPT1	2	55714701	55774515	127	NA	NA	0.00913	84	0
VEGAS	CPB1	3	150028277	150060662	161	NA	NA	0.0099	85	0
VEGAS	STYK1	12	10662804	10717906	201	NA	NA	0.00996	86	0
VEGAS	SLC38A2	12	45038237	45052814	59	NA	NA	0.01006	87	0
VEGAS	MBD5	2	148932507	148987514	129	NA	NA	0.01008	88	0
VEGAS	NFIX	19	12967583	13070610	57	NA	NA	0.01018	89	0
VEGAS	ZHX1	8	124329876	124355728	23	NA	NA	0.01019	90	0
VEGAS	LENG8	19	59652211	59665008	62	NA	NA	0.01039	91	0
VEGAS	ACSL1	4	185913742	185984209	174	NA	NA	0.01044	92	0
VEGAS	SETBP1	18	40514135	40902473	416	NA	NA	0.01046	93	1
VEGAS	MAPKAPK5	12	110764661	110815611	50	NA	NA	0.01052	94	0
VEGAS	HS6ST1	2	128739523	128792641	141	NA	NA	0.01053	95	0
VEGAS	SYTL2	11	85082912	85146692	116	NA	NA	0.0106	96	0
VEGAS	TRIP10	19	6690706	6702529	100	NA	NA	0.0107	97	0
VEGAS	ASGR1	17	7017474	7023607	44	NA	NA	0.01102	98	0
VEGAS	FAP	2	162735445	162808291	133	NA	NA	0.01102	98	0
VEGAS	EIF5A	17	7151692	7156498	40	NA	NA	0.01102	98	0
VEGAS	UBE2L3	22	20251956	20308323	60	NA	NA	0.01111	101	0
VEGAS	NDUFA3	19	59297971	59302080	48	NA	NA	0.01119	102	0
VEGAS	ANGPTL4	19	8335010	8345257	45	NA	NA	0.01119	102	0
VEGAS	UBXD4	2	24016879	24077197	72	NA	NA	0.01124	104	0
VEGAS	IMPACT	18	20260606	20287492	136	NA	NA	0.01125	105	0
VEGAS	KCNS1	20	43154363	43163167	111	NA	NA	0.01131	106	0
VEGAS	ULK1	12	130945231	130973649	36	NA	NA	0.0115	107	0
Method	Locus	Chr	Start	End	SNPs	Tests	K	SI	Rank	isKnownPositive
LASSO	ENDOGL1_LOC391528_SCN5A_SCN10A	3	38512837	38541183	NA	NA	11	1.78089e-10	1	1
LASSO	CSMD1	8	2782790	4839736	NA	NA	3	2.08303e-09	2	0
LASSO	STK32B	4	5171599	5620797	NA	NA	3	3.45899e-07	3	0
LASSO	PARK2	6	161740082	163119214	NA	NA	3	6.0295e-07	4	0
LASSO	CDH20_LOC388480_RNF152	18	57308755	57373345	NA	NA	2	1.17569e-06	5	0
LASSO	AGTR1_CPB1	3	149898363	149943486	NA	NA	3	1.21297e-06	6	0
LASSO	PIB5PA_PLA2G3	22	29843506	29855236	NA	NA	1	1.44955e-06	7	0
LASSO	DEPDC2	8	69027157	69306451	NA	NA	4	2.20866e-06	8	0
LASSO	ACOXL_BCL2L11_LOC391426	2	111272845	111568152	NA	NA	5	2.81712e-06	9	0
LASSO	CTNNA3_LRRTM3	10	67349938	68529072	NA	NA	6	3.96523e-06	10	0
LASSO	LOC285740_PHACTR2_LOC153918_PLAGL1	6	143917160	143932169	NA	NA	7	8.9249e-06	11	0
LASSO	EYA2	20	44956916	45250899	NA	NA	2	9.97952e-06	12	0
LASSO	FADS2_VMD2	11	61352289	61391401	NA	NA	2	1.11521e-05	13	0
LASSO	LHFPL2	5	77816810	77841867	NA	NA	1	1.20862e-05	14	0
LASSO	FAD104_TNFSF10	3	173312944	173601189	NA	NA	3	1.28308e-05	15	0
LASSO	NEDD4L_HAK	18	53862778	54216369	NA	NA	4	1.4881e-05	16	0
LASSO	PIP3-E	6	154567859	154770013	NA	NA	2	1.6999e-05	17	0
LASSO	CDH13_OKL38	16	81218079	82387702	NA	NA	2	1.73964e-05	18	0
LASSO	FLJ39743_IGF1R	15	96798406	96875134	NA	NA	4	1.80216e-05	19	0
LASSO	MGC14798	15	33450375	33625656	NA	NA	1	1.82153e-05	20	0
LASSO	NPAS3	14	32478200	33340702	NA	NA	3	2.28482e-05	21	0
LASSO	CHN2	7	29007566	29326169	NA	NA	1	2.40221e-05	22	0
LASSO	BCL9	1	144237998	144322828	NA	NA	1	2.47088e-05	23	0
LASSO	SEMA5A	5	9091859	9599158	NA	NA	4	2.6872e-05	24	0
LASSO	KIBRA	5	167651670	167829342	NA	NA	3	2.96738e-05	25	0
LASSO	DEHAL1	6	150782142	150817878	NA	NA	1	3.2361e-05	26	0
LASSO	RAFTLIN	3	16332357	16530226	NA	NA	2	4.91527e-05	27	0
LASSO	LOC442251	6	114092064	114285248	NA	NA	1	4.97802e-05	28	0
LASSO	LOC391248	20	39401862	39420920	NA	NA	1	5.31271e-05	29	0
LASSO	ASB2	14	93470266	93493520	NA	NA	4	5.82848e-05	30	0
LASSO	KIAA1458	4	48184263	48269004	NA	NA	1	5.91928e-05	31	0
LASSO	MAGI-3	1	113645413	113937051	NA	NA	1	6.36396e-05	32	0
LASSO	APBB2	4	40657553	41057403	NA	NA	2	6.62376e-05	33	0
LASSO	LOC346085	6	166392276	166449007	NA	NA	1	7.06063e-05	34	0
LASSO	LHX6_RBM18	9	122044414	122070538	NA	NA	1	7.20739e-05	35	0
LASSO	COL22A1	8	139669661	139995418	NA	NA	2	7.89663e-05	36	0
LASSO	HMGA2	12	64504458	64646266	NA	NA	2	8.15155e-05	37	0
LASSO	DSP	6	7486869	7531803	NA	NA	1	9.0834e-05	38	0
LASSO	NRG3	10	84549478	84735570	NA	NA	3	9.74571e-05	39	0
LASSO	SRPRB_RAB6B	3	135007375	135022221	NA	NA	1	0.000100535	40	0
LASSO	ALCAM	3	106568880	106776709	NA	NA	2	0.000101282	41	0
LASSO	LOC401237	6	21774654	22322711	NA	NA	1	0.00010349	42	0
LASSO	ARHGAP25	2	68913584	68965616	NA	NA	2	0.000106611	43	0
LASSO	FLJ20403	1	90172701	90205806	NA	NA	1	0.000108318	44	0
LASSO	FBN3	19	8036287	8120730	NA	NA	1	0.000113633	45	0
LASSO	LOC387693_MBL1P1_SFTPD	10	81654764	81657592	NA	NA	1	0.000130301	46	0
LASSO	KIAA1365	1	69937879	70299947	NA	NA	1	0.000144166	47	0
LASSO	SELE	1	166423440	166434837	NA	NA	1	0.000149443	48	0
LASSO	LOC146713	17	74741304	74931797	NA	NA	1	0.000154644	49	0
LASSO	NUP50_C22orf9	22	43880263	43901244	NA	NA	1	0.000157072	50	0
LASSO	ERBB4	2	212072321	213228793	NA	NA	1	0.000158233	51	0
LASSO	ARHGAP11A_SGNE1	15	30694983	30719160	NA	NA	1	0.000158377	52	0
LASSO	CNTN5	11	98397081	99732683	NA	NA	7	0.000163618	53	0
LASSO	JAZF1_CREB5	7	27643432	27993465	NA	NA	2	0.0001724	54	0
LASSO	LOC440007	10	125175208	125319417	NA	NA	2	0.000179999	55	0
LASSO	C10orf90	10	128103558	128352912	NA	NA	2	0.000183294	56	0
LASSO	MAPK4	18	46443836	46512189	NA	NA	2	0.000187842	57	0
LASSO	RFPL3S_HSPC117	22	31080449	31091526	NA	NA	1	0.000192274	58	0
LASSO	C9orf78_USP20	9	129669123	129677114	NA	NA	1	0.000202516	59	0
LASSO	SCD	10	102096871	102114581	NA	NA	1	0.00020424	60	0
LASSO	H2AFY2	10	71482623	71542027	NA	NA	1	0.000206304	61	0
LASSO	NFIA	1	61260314	61634057	NA	NA	2	0.000212613	62	1
LASSO	CACNB2	10	18469612	18870045	NA	NA	1	0.000225621	63	0
LASSO	PKD2_ABCG2	4	89285999	89356108	NA	NA	2	0.000227164	64	0
LASSO	LDB2	4	16179436	16576486	NA	NA	1	0.000236861	65	0
LASSO	RGS7	1	237264912	237846519	NA	NA	1	0.000237656	66	0
LASSO	ZNF407	18	70474282	70762386	NA	NA	1	0.000245962	67	0
LASSO	FGF1	5	141953308	142045812	NA	NA	1	0.000249792	68	0
LASSO	AIG1	6	143423716	143703134	NA	NA	2	0.000253577	69	0
LASSO	LOC440196	14	96652445	96657530	NA	NA	1	0.000254576	70	0
LASSO	PRRX1_FLJ23550	1	167363981	167438638	NA	NA	3	0.000267008	71	0
LASSO	KIAA0303_LY64	5	66329493	66498635	NA	NA	2	0.00028012	72	0
LASSO	CARD11	7	2719023	2856719	NA	NA	1	0.000281308	73	0
LASSO	DRCTNNB1A	7	22756500	22826988	NA	NA	1	0.000287899	74	0
LASSO	GPR133	12	129963717	130148713	NA	NA	1	0.000289824	75	0
LASSO	ZNF71_LOC147670_LOC90485	19	61798504	61827362	NA	NA	3	0.000291401	76	0
LASSO	FLJ32954	2	38089257	38205931	NA	NA	1	0.000293501	77	0
LASSO	ADARB2	10	1218073	1769670	NA	NA	1	0.000299694	78	0
LASSO	THOP1_ZNF554_ZNF555	19	2736506	2764599	NA	NA	3	0.00030028	79	0
LASSO	ETV6	12	11694055	11939603	NA	NA	1	0.00030309	80	0
LASSO	SCMH1	1	41161970	41296197	NA	NA	2	0.000316078	81	0
LASSO	ABCA12	2	215621773	215828657	NA	NA	1	0.000320223	82	0
LASSO	LOC285501	4	179025060	179287056	NA	NA	1	0.000323624	83	0
LASSO	CLSTN2	3	141136905	141769336	NA	NA	2	0.000347919	84	0
LASSO	hIAN6	7	149585772	149614129	NA	NA	1	0.000350015	85	0
LASSO	RBPSUH	4	25997601	26109547	NA	NA	2	0.000352511	86	0
LASSO	MGC48628	4	91513360	92060333	NA	NA	1	0.000360179	87	0
LASSO	FLJ13072	19	37899317	38012323	NA	NA	1	0.000366074	88	0
LASSO	SPOCK3	4	168030066	168530435	NA	NA	1	0.000368963	89	0
LASSO	MGC42493	1	224140980	224150866	NA	NA	1	0.000374524	90	0
LASSO	WNT3_GOSR2	17	42196860	42251081	NA	NA	2	0.000374676	91	1
LASSO	LOC441957_TERF1P	21	14056504	14058524	NA	NA	1	0.000376975	92	0
LASSO	KIF14_DKFZP564B1023	1	197252964	197321519	NA	NA	1	0.000380675	93	0
LASSO	LOC440962_MITF	3	69544154	69870969	NA	NA	2	0.000385905	94	0
LASSO	LOC91942	5	60276798	60484609	NA	NA	1	0.000386316	95	0
LASSO	OR1S2_OR1S1_OR10Q1	11	57727252	57728229	NA	NA	1	0.00038923	96	0
LASSO	KIAA0376	22	22991351	23137773	NA	NA	1	0.000389853	97	0
LASSO	ZDHHC8_LOC388849	22	18493918	18508528	NA	NA	1	0.000393042	98	0
LASSO	ITK	5	156540485	156614687	NA	NA	1	0.00040145	99	0
LASSO	GPR6	6	110406987	110408612	NA	NA	1	0.000403201	100	0
LASSO	GAS7	17	9754651	10042593	NA	NA	2	0.000411785	101	0
LASSO	DKFZp667B0210	10	131524704	131711763	NA	NA	2	0.000422769	102	0
LASSO	USP50_TRPM7	15	48580258	48626014	NA	NA	1	0.000426908	103	0
