# Supplementary material for: Gene-Based Tests of Association
Source: PLoS Genet. 2011 Jul 28;7(7):e1002177. doi: 10.1371/journal.pgen.1002177 (PMC3145613; doi:10.1371/journal.pgen.1002177)
Supplement: Table S5 — Top associations for QT interval. The column information is the same as for Table S3. (XLS) [file pgen.1002177.s008.xls]

## Sheet: QT.txt
Method	Locus	Chr	Start	End	SNPs	Tests	K	P	Rank	isKnownPositive
GWiS	CAPON	1	158771239	159069898	506	41.2976	2	2.21346e-20	1	1
GWiS	PLN_LOC442254_C6orf204_psiSSX10_SLC35F1	6	118335382	119080376	779	35.1376	2	3.77643e-10	2	1
GWiS	LR8_HCA112_ABP1_KCNH2	7	149926038	150112662	224	20.9999	2	1e-06	3	1
GWiS	RPL22_FLJ46380_FLJ32096_ICMT_MGC40168	1	6180833	6233770	20	6.6505	1	5e-06	4	1
GWiS	LIG3_LOC440426_LOC117584	17	30331697	30440407	47	11.5187	1	1.1962e-05	5	1
GWiS	KIAA1007	16	57111357	57221251	101	12.5914	1	4.15709e-05	6	1
GWiS	ATP1B1_NME7	1	165807640	166068844	332	19.218	2	4.55305e-05	7	1
GWiS	SIGLECP1	19	56379879	56386054	43	6.53499	1	0.000125526	8	0
GWiS	LOC391528_SCN5A	3	38543294	38666167	148	21.2984	1	0.000181058	9	1
GWiS	LOC442016_SPTBN1_DKFZp547I014	2	54563983	54807513	367	19.4795	1	0.000203046	10	0
GWiS	CDC27_MYL4	17	42552625	42656044	94	17.6405	1	0.000204863	11	0
GWiS	LOC399806_LBX1	10	102976723	102985256	21	7.05008	1	0.00024526	12	0
GWiS	DNCI1	7	95046553	95372375	388	39.5917	1	0.000309052	13	0
GWiS	NDUFS6_LOC389267	5	1854509	1913588	139	14.7099	1	0.000326723	14	0
GWiS	NCRMS	12	96361267	96461264	152	19.1024	1	0.000357833	15	0
GWiS	KIAA1786	12	124340474	124598907	349	40.7841	1	0.000365591	16	0
GWiS	TTF2	1	117314991	117357534	97	14.7943	1	0.000454483	17	0
GWiS	LOC441782	17	15662077	15678309	6	2.28818	1	0.000483349	18	0
GWiS	LOC286333_SLC31A2	9	112954909	113005958	117	18.1899	1	0.000527537	19	0
GWiS	THEM2_C6orf62	6	24775254	24827382	80	15.0746	1	0.000550964	20	0
GWiS	LOC388210_LOC400499_LITAF	16	11359937	11587730	236	34.6059	2	0.000582717	21	1
GWiS	MAS1	6	160298385	160299519	30	4.91057	1	0.000615498	22	0
GWiS	ZNF33A_LOC389950	10	38345803	38397559	58	6.58596	1	0.000703532	23	0
GWiS	LOC440225	15	19363176	19405675	22	3.55604	1	0.000747217	24	0
GWiS	PHTF2	7	77114148	77231190	97	10.028	1	0.00082631	25	0
GWiS	LOC441251	7	71776929	71785658	3	2.00255	1	0.000838645	26	0
GWiS	HTR7	10	92490558	92607651	131	8.7549	1	0.000857192	27	0
GWiS	OR52N2_OR52E6	11	5798142	5833374	122	9.01248	1	0.000869943	28	0
GWiS	LOC390029	11	1780695	1812392	58	7.8258	1	0.00102743	29	0
GWiS	LOC341230_GUCY1A2	11	106063120	106553466	468	35.2203	2	0.00111334	30	0
GWiS	HNRPR	1	23381582	23416090	30	8.09125	1	0.00119161	31	0
GWiS	EIF3S6IPP	14	81452322	81454155	30	9.65882	1	0.00121448	32	0
GWiS	HOXC8_HOXC5_HOXC4_HOXC6	12	52689157	52735630	42	8.79267	1	0.00122399	33	0
GWiS	SLIT1_C10orf12	10	98731031	98935653	240	32.6168	2	0.00122579	34	0
GWiS	ATP6V1C1	8	104102487	104150969	100	12.9486	1	0.00128568	35	0
GWiS	C1RL	12	7138292	7153069	33	6.83935	1	0.00135667	36	0
GWiS	KCNQ1	11	2422797	2826916	322	50.2522	1	0.00137344	37	1
GWiS	MGC39497	12	74071156	74104087	52	4.09369	1	0.00139587	38	0
GWiS	FOLH1_LOC441598	11	49095138	49186798	87	8.47792	2	0.00144865	39	0
GWiS	CHES1_LOC400236_CHORDC2P_C14orf143	14	88697458	89490786	874	86.3832	2	0.00149298	40	0
GWiS	ID1	20	29656753	29657974	17	2.8645	1	0.00150263	41	0
GWiS	LOC80298_MGC17943_CRY1	12	105852172	105989792	133	11.8514	1	0.00159312	42	0
GWiS	FKBP5	6	35649346	35764692	61	9.38956	1	0.00194553	43	0
GWiS	CAPN5_MYO7A	11	76455659	76603931	141	24.0207	1	0.00197472	44	0
GWiS	ZNF284_ZNF222_ZNF223	19	49221356	49285703	74	6.19471	1	0.00207684	45	0
GWiS	LOC390877_KHSRP_PSPN_GTF2F1_SPATA11	19	6323444	6375805	28	6.59808	1	0.00215889	46	0
GWiS	SLC22A15	1	116231161	116324068	99	9.7559	1	0.00216403	47	0
GWiS	OPA3_GPR4_EML2	19	50747642	50834509	56	12.1349	1	0.00216638	48	0
GWiS	LOC399786	10	79678511	79682405	67	12.9948	1	0.00232234	49	0
GWiS	LOC401137	4	71200715	71211412	51	9.47332	1	0.00235128	50	0
GWiS	TRPC4	13	37108795	37341935	421	32.5204	1	0.00237756	51	0
GWiS	KIAA1576	16	76379984	76571505	423	48.0641	1	0.00238322	52	0
GWiS	SLC25A17_ST13	22	39490141	39577187	58	7.93205	1	0.00247219	53	0
GWiS	FGF23	12	4347654	4359155	84	11.3395	1	0.00257136	54	0
GWiS	CYCSL1_HMGA1_MGC57858	6	34295196	34324744	15	2.66454	1	0.0027137	55	0
GWiS	SOX30_LOC389341_LOC442142_ICF45_LSM11	5	156985265	157116324	152	17.6828	2	0.00274273	56	0
GWiS	CUGBP1	11	47446521	47472649	21	5.57697	1	0.00290023	57	0
GWiS	CXCL2	4	75327791	75329947	13	2.1213	1	0.00294551	58	0
GWiS	XPNPEP1_RNU4P5	10	111614514	111673192	65	7.13354	1	0.00306091	59	0
GWiS	MXI1_SMNDC1_DUSP5_CSPG6	10	111957353	112354382	384	38.1844	2	0.00310945	60	0
GWiS	LOC440992	3	188100567	188159495	101	20.4849	1	0.00314268	61	0
GWiS	SPINK5	5	147423759	147497037	195	10.7601	1	0.00318878	62	0
GWiS	LOC440085_BCL2L14	12	12115145	12255214	196	23.107	1	0.00321958	63	0
GWiS	ARCN1_PHLDB1	11	117948321	118033951	61	10.7855	1	0.00327439	64	0
GWiS	RPL31_NPAS2	2	100895131	101081398	260	27.1944	1	0.00330797	65	0
GWiS	HNRPU	1	241343004	241353868	22	4.02384	1	0.00358423	66	0
GWiS	DPT	1	165396365	165430086	103	13.9932	1	0.00362582	67	0
GWiS	C21orf61_C21orf45	21	32562403	32608966	57	7.76971	1	0.00367242	68	0
GWiS	YESP	22	24367766	24372542	17	4.45856	1	0.00370233	69	0
GWiS	SMARCAD1	4	95486675	95569621	87	7.62367	1	0.00388048	70	0
GWiS	TCF7L1	2	85272392	85449163	244	27.8081	1	0.00388199	71	0
GWiS	LOC388335_SCO1_MDS006	17	10524380	10574371	100	7.15481	1	0.00389864	72	0
GWiS	ABCD1P2	10	38936999	38937780	8	1.12957	1	0.00398565	73	0
GWiS	GPR25_FLJ10901	1	197573823	197616520	68	12.9275	1	0.00403388	74	0
GWiS	TMEM18_LOC440843	2	657975	681192	95	10.361	1	0.00405351	75	0
GWiS	SHH	7	155095034	155104443	20	6.54542	1	0.00407664	76	0
GWiS	MYO1F_ADAMTS10	19	8491999	8579130	45	10.5416	1	0.00411015	77	0
GWiS	LOC441924	1	227483511	227605268	126	20.3191	1	0.00413394	78	0
GWiS	SOCS3_LOC388421_PGS1	17	73864459	73932235	65	9.25985	1	0.00425351	79	0
GWiS	NUP133	1	225883779	225950823	63	7.76114	1	0.0043611	80	0
GWiS	TAF1A	1	219120061	219151650	2	1.07648	1	0.00443459	81	0
GWiS	MGC22773	1	74357615	74375852	46	5.23624	1	0.00458295	82	0
GWiS	DKFZP566B183_C3AR1	12	8102186	8141634	46	9.48825	1	0.00458295	82	0
GWiS	PSMB8_HLA-DOB_TAP1_TAP2	6	32888527	32929729	254	23.0992	1	0.00464468	84	0
GWiS	LOC400957	2	60986546	61020100	59	8.34731	1	0.00479616	85	0
GWiS	LOC284260	18	38020652	38367315	420	23.6205	1	0.00480769	86	0
GWiS	TGIF	18	3402072	3448409	62	15.3442	1	0.00496524	87	0
GWiS	LOC346085_T	6	166392276	166552542	303	17.5417	1	0.00504032	88	0
GWiS	LOC402214	5	52538150	52538765	59	5.18008	1	0.00504541	89	0
GWiS	LOC344191	2	176770342	176774011	13	6.01881	1	0.00510986	90	0
GWiS	FLJ20272	2	32764780	32957769	192	16.563	1	0.00521105	91	0
GWiS	LOC392387	9	120562460	120563804	27	2.85241	1	0.00524934	92	0
GWiS	FPGT	1	74375947	74384846	48	5.17183	1	0.00535906	93	0
GWiS	FLJ32810	11	100063620	100352916	529	28.8426	1	0.00536769	94	0
GWiS	PTGIS	20	47553821	47618114	79	13.8482	1	0.00539665	95	0
GWiS	LOC387894_LOC400084	12	124971168	125052911	221	27.8635	1	0.00542594	96	0
GWiS	LOC442065	2	204324806	204326245	11	4.59403	1	0.00557724	97	0
GWiS	LOC144448	12	83910563	83932523	21	4.65634	1	0.00559597	98	0
GWiS	IGFBPL1_LOC340501	9	38396526	38469347	121	15.9523	1	0.00573723	99	0
GWiS	NXPH1	7	8246825	8565830	610	48.5205	1	0.00595238	100	0
GWiS	LOC400764	1	95138902	95140847	49	9.54226	1	0.00600601	101	0
GWiS	KIAA0870	8	142155656	142275080	149	21.1982	1	0.00601323	102	0
GWiS	LOC389174	3	169450105	169720111	169	15.6564	1	0.00604595	103	0
GWiS	LOC286149_MGC40214	8	96106398	96155025	91	6.76251	1	0.0061237	104	0
GWiS	CHL1	3	213650	426098	372	33.8577	1	0.00613121	105	0
GWiS	LOC220729	3	198834917	198845966	6	3.95733	1	0.00618812	106	0
GWiS	LOC90701	18	54958105	54977044	105	11.8687	1	0.0062383	107	0
GWiS	GPAM	10	113899612	113933508	56	9.27993	1	0.00634921	108	0
GWiS	SIAT4A	8	134540327	134653344	258	39.777	1	0.00645578	109	0
GWiS	ARID5A	2	96624338	96640245	23	6.37489	1	0.00653595	110	0
Method	Locus	Chr	Start	End	SNPs	Tests	K	P	Rank	isKnownPositive
minSNP	CAPON	1	158771239	159069898	506	41.2976	1	1.1896e-18	1	1
minSNP	C6orf204	6	118919303	119080376	193	10.4665	1	6.2284e-09	2	1
minSNP	ATP1B1	1	165807640	165833615	96	13.7902	1	1.1801e-07	3	1
minSNP	RPL22	1	6180833	6193921	11	4.73077	1	2.8677e-07	4	1
minSNP	KCNH2	7	150079698	150112662	34	5.70122	1	6.9429e-07	5	1
minSNP	LOC117584	17	30362480	30440407	37	9.806	1	1e-06	6	1
minSNP	KIAA1007	16	57111357	57221251	101	12.5914	1	1.0153e-06	7	1
minSNP	NCRMS	12	96361267	96461264	152	19.1024	1	2e-06	8	0
minSNP	KCNQ1	11	2422797	2826916	322	50.2522	1	2e-06	8	1
minSNP	KIAA1786	12	124340474	124598907	349	40.7841	1	4e-06	10	0
minSNP	SIGLECP1	19	56379879	56386054	43	6.53499	1	4e-06	10	0
minSNP	KIAA1576	16	76379984	76571505	423	48.0641	1	5e-06	12	0
minSNP	LOC391528	3	38543294	38565258	64	9.97925	1	6e-06	13	1
minSNP	MYL4	17	42641713	42656044	44	13.9036	1	7e-06	14	0
minSNP	SPTBN1	2	54665160	54807513	256	12.6356	1	1.39255e-05	15	0
minSNP	LOC399806	10	102979341	102985256	21	7.05008	1	1.42307e-05	16	0
minSNP	C6orf62	6	24813137	24827382	46	12.7353	1	1.48069e-05	17	0
minSNP	HTR7	10	92490558	92607651	131	8.7549	1	1.61271e-05	18	0
minSNP	C14orf143	14	89331620	89490786	223	16.0703	1	1.68762e-05	19	0
minSNP	LOC388210	16	11359937	11395509	69	14.6014	1	1.93924e-05	20	0
minSNP	LOC400499	16	11397762	11493112	164	20.1767	1	1.93924e-05	20	1
minSNP	FLJ32810	11	100063620	100352916	529	28.8426	1	1.95426e-05	22	0
minSNP	SIAT4A	8	134540327	134653344	258	39.777	1	2.23303e-05	23	0
minSNP	DNCI1	7	95046553	95372375	388	39.5917	1	2.30597e-05	24	0
minSNP	LOC389267	5	1910865	1913588	50	8.47288	1	2.52118e-05	25	0
minSNP	TCF7L1	2	85272392	85449163	244	27.8081	1	2.65563e-05	26	0
minSNP	LOC390029	11	1780695	1812392	58	7.8258	1	3.16019e-05	27	0
minSNP	LOC341230	11	106395385	106553466	155	18.8757	1	3.3169e-05	28	0
minSNP	TTF2	1	117314991	117357534	97	14.7943	1	3.52424e-05	29	0
minSNP	LOC440992	3	188100567	188159495	101	20.4849	1	3.55391e-05	30	0
minSNP	EB-1	12	97631539	98880483	1108	82.4413	1	3.68296e-05	31	0
minSNP	MXI1	10	111957353	112037113	76	11.3047	1	3.91676e-05	32	0
minSNP	ATP6V1C1	8	104102487	104150969	100	12.9486	1	4.28458e-05	33	0
minSNP	LOC441924	1	227483511	227605268	126	20.3191	1	4.37765e-05	34	0
minSNP	FGF23	12	4347654	4359155	84	11.3395	1	4.41667e-05	35	0
minSNP	MYO7A	11	76516958	76603931	119	18.1399	1	4.45776e-05	36	0
minSNP	MAS1	6	160298385	160299519	30	4.91057	1	4.4916e-05	37	0
minSNP	SLIT1	10	98750601	98935653	229	32.4848	1	5.20153e-05	38	0
minSNP	HNRPR	1	23381582	23416090	30	8.09125	1	5.99704e-05	39	0
minSNP	TRPC4	13	37108795	37341935	421	32.5204	1	6.00886e-05	40	0
minSNP	PARK2	6	161740082	163119214	1880	138.74	1	6.20409e-05	41	0
minSNP	EIF3S6IPP	14	81452322	81454155	30	9.65882	1	6.21361e-05	42	0
minSNP	LOC138046	8	85258141	85996631	547	38.9838	1	6.38631e-05	43	0
minSNP	ZNF33A	10	38345803	38388310	52	6.38742	1	6.42756e-05	44	0
minSNP	LOC286239	9	29814856	29967850	296	16.8269	1	6.57588e-05	45	0
minSNP	LOC399786	10	79678511	79682405	67	12.9948	1	6.8881e-05	46	0
minSNP	LOC90701	18	54958105	54977044	105	11.8687	1	6.9303e-05	47	0
minSNP	OR52N3P	11	5778170	5779127	90	6.00098	1	7.08005e-05	48	0
minSNP	FN1	2	216050687	216126297	147	13.5426	1	8.00814e-05	49	0
minSNP	KIAA0870	8	142155656	142275080	149	21.1982	1	8.19679e-05	50	0
minSNP	T	6	166541497	166552542	96	9.65779	1	8.28864e-05	51	0
minSNP	LOC441782	17	15662077	15678309	6	2.28818	1	8.857e-05	52	0
minSNP	SLC31A2	9	112992855	113005958	92	14.9763	1	9.07301e-05	53	0
minSNP	BCL2L14	12	12115145	12255214	196	23.107	1	9.16792e-05	54	0
minSNP	CNTN4	3	2117247	3074645	1404	149.665	1	9.65614e-05	55	0
minSNP	DPT	1	165396365	165430086	103	13.9932	1	9.8865e-05	56	0
minSNP	NXPH1	7	8246825	8565830	610	48.5205	1	0.000100914	57	0
minSNP	CTNNA3	10	67349938	69125933	2486	104.241	1	0.000101978	58	0
minSNP	LOC441336	8	9144352	9262735	314	30.1131	1	0.00010308	59	0
minSNP	LOC389174	3	169450105	169720111	169	15.6564	1	0.000103321	60	0
minSNP	SLC22A15	1	116231161	116324068	99	9.7559	1	0.0001086	61	0
minSNP	C1RL	12	7138292	7153069	33	6.83935	1	0.000112238	62	0
minSNP	MGC16824	16	19483674	19619945	157	18.4335	1	0.000116245	63	0
minSNP	MGC17943	12	105852172	105870229	47	9.43691	1	0.000118382	64	0
minSNP	C14orf139	14	94943359	94946180	89	16.8361	1	0.000118997	65	0
minSNP	CTNNA2	2	79790328	80787472	1481	114.828	1	0.000120804	66	0
minSNP	SLC24A4	14	91858678	92032348	247	29.714	1	0.00012239	67	0
minSNP	FLJ20272	2	32764780	32957769	192	16.563	1	0.000125625	68	0
minSNP	PTGIS	20	47553821	47618114	79	13.8482	1	0.00013147	69	0
minSNP	DKK2	4	108200563	108315057	136	18.4113	1	0.000134027	70	0
minSNP	SLC15A1	13	98134057	98202909	144	23.3131	1	0.000137127	71	0
minSNP	SULT1E1	4	70887691	70906630	73	15.712	1	0.000145662	72	0
minSNP	SMARCAD1	4	95486675	95569621	87	7.62367	1	0.000150471	73	0
minSNP	LOC400764	1	95138902	95140847	49	9.54226	1	0.000151467	74	0
minSNP	FKBP5	6	35649346	35764692	61	9.38956	1	0.000152884	75	0
minSNP	PRICKLE1	12	41139341	41269745	151	23.5805	1	0.000154074	76	0
minSNP	XPO7	8	21833128	21918930	90	7.46144	1	0.000154481	77	0
minSNP	LOC387894	12	125042421	125052911	122	13.1907	1	0.000161849	78	0
minSNP	DKFZP434F0318	12	12829882	12835664	36	9.15206	1	0.000162594	79	0
minSNP	TGIF	18	3402072	3448409	62	15.3442	1	0.000169374	80	0
minSNP	LOC440225	15	19363176	19405675	22	3.55604	1	0.000170071	81	0
minSNP	PAPPA2	1	173163964	173543629	343	25.4512	1	0.000170538	82	0
minSNP	TAP2	6	32897588	32914499	185	22.1364	1	0.000177869	83	0
minSNP	HIVEP1	6	12120557	12273217	195	15.2721	1	0.000181094	84	0
minSNP	MGC39497	12	74071156	74104087	52	4.09369	1	0.000187266	85	0
minSNP	LOC400957	2	60986546	61020100	59	8.34731	1	0.000187617	86	0
minSNP	PPP2R2B	5	145949260	146441207	512	32.2902	1	0.000190953	87	0
minSNP	SMYD2	1	210842971	210898869	118	13.4199	1	0.00019163	88	0
minSNP	GPAM	10	113899612	113933508	56	9.27993	1	0.000193278	89	0
minSNP	IGFBPL1	9	38396526	38414443	78	13.2385	1	0.000196688	90	0
minSNP	ARNT2	15	78483887	78677329	214	26.8713	1	0.000196928	91	0
minSNP	RPL15P2	14	94335524	94337583	51	15.106	1	0.000203674	92	0
minSNP	NPAS2	2	100895131	101070681	249	27.2422	1	0.00021126	93	0
minSNP	SIAT7C	1	76252425	76808653	769	59.5467	1	0.000213922	94	0
minSNP	MBNL2	13	96672575	96844375	213	20.7069	1	0.000215848	95	0
minSNP	LOC440075	12	5381741	5386106	78	7.83237	1	0.000218083	96	0
minSNP	ASTN2	9	116267061	117256871	1365	98.5151	1	0.000218407	97	0
minSNP	MYO1F	19	8491999	8548307	40	8.46443	1	0.00021879	98	0
minSNP	LOC440843	2	679814	681192	35	5.36495	1	0.000222802	99	0
minSNP	LOC338645	11	24474984	25060762	812	55.7611	1	0.000224029	100	0
minSNP	LOC401328	7	41750043	41775448	93	13.2076	1	0.000225958	101	0
minSNP	ITGA11	15	66381098	66511531	243	28.6737	1	0.000228352	102	0
minSNP	LOC441716	15	27692066	27693809	63	11.9858	1	0.000233106	103	0
minSNP	HOXC8	12	52689157	52692814	20	5.37389	1	0.00023644	104	0
minSNP	ZFR	5	32390214	32480601	106	12.3449	1	0.000236513	105	0
minSNP	LOC388924	2	10919145	10945679	105	14.1562	1	0.000237575	106	0
minSNP	DRD2	11	112785527	112851091	121	16.7928	1	0.00023872	107	0
minSNP	SMYD3	1	242238685	242844440	796	49.1192	1	0.000239297	108	0
minSNP	BAIAP1	3	65321090	65999265	790	73.7795	1	0.000239739	109	0
minSNP	LOC442013	2	41907601	41980215	170	17.1637	1	0.000240732	110	0
Method	Locus	Chr	Start	End	SNPs	Tests	K	P	Rank	isKnownPositive
minSNP-P	CAPON	1	158771239	159069898	506	41.2976	1	4.91276e-17	1	1
minSNP-P	PLN	6	118976165	118988280	52	6.65082	1	7.44759e-08	2	1
minSNP-P	KCNH2	7	150079698	150112662	34	5.70122	1	5e-06	3	1
minSNP-P	RPL22	1	6180833	6193921	11	4.73077	1	5e-06	3	1
minSNP-P	LOC440426	17	30358407	30360718	20	4.41865	1	1.10248e-05	5	1
minSNP-P	FLJ21148	16	57106928	57111067	35	9.27826	1	4.15709e-05	6	1
minSNP-P	ATP1B1	1	165807640	165833615	96	13.7902	1	5.37409e-05	7	1
minSNP-P	SIGLECP1	19	56379879	56386054	43	6.53499	1	0.000125526	8	0
minSNP-P	LOC391528	3	38543294	38565258	64	9.97925	1	0.000181058	9	1
minSNP-P	DKFZp547I014	2	54666358	54668661	53	5.8606	1	0.000203046	10	0
minSNP-P	MYL4	17	42641713	42656044	44	13.9036	1	0.000204863	11	0
minSNP-P	LBX1	10	102976723	102978707	15	5.55209	1	0.00024526	12	0
minSNP-P	NCRMS	12	96361267	96461264	152	19.1024	1	0.000288475	13	0
minSNP-P	DNCI1	7	95046553	95372375	388	39.5917	1	0.000291877	14	0
minSNP-P	LOC389267	5	1910865	1913588	50	8.47288	1	0.000326723	15	0
minSNP-P	KIAA1786	12	124340474	124598907	349	40.7841	1	0.000360529	16	0
minSNP-P	IGSF2	1	117256476	117291081	94	14.4357	1	0.000454483	17	0
minSNP-P	LOC441782	17	15662077	15678309	6	2.28818	1	0.000470256	18	0
minSNP-P	LOC286333	9	112954909	112961680	38	10.9098	1	0.000527537	19	0
minSNP-P	C6orf62	6	24813137	24827382	46	12.7353	1	0.00053011	20	0
minSNP-P	LITAF	16	11549959	11587730	49	12.2139	1	0.000570288	21	1
minSNP-P	MAS1	6	160298385	160299519	30	4.91057	1	0.000615498	22	0
minSNP-P	BA393J16.4	10	38223526	38225869	14	2.60711	1	0.000703037	23	0
minSNP-P	OR11J2P	15	19430649	19431594	4	2.99034	1	0.000747217	24	0
minSNP-P	PHTF2	7	77114148	77231190	97	10.028	1	0.00082631	25	0
minSNP-P	LOC441251	7	71776929	71785658	3	2.00255	1	0.000838645	26	0
minSNP-P	HTR7	10	92490558	92607651	131	8.7549	1	0.000857192	27	0
minSNP-P	OR52N1	11	5765660	5766622	79	5.60712	1	0.000861549	28	0
minSNP-P	LOC390029	11	1780695	1812392	58	7.8258	1	0.000878117	29	0
minSNP-P	HNRPR	1	23381582	23416090	30	8.09125	1	0.00119161	30	0
minSNP-P	EIF3S6IPP	14	81452322	81454155	30	9.65882	1	0.00121448	31	0
minSNP-P	HOXC5	12	52713099	52715412	10	3.24527	1	0.00122399	32	0
minSNP-P	C10orf12	10	98731031	98735575	28	7.32272	1	0.00122579	33	0
minSNP-P	ATP6V1C1	8	104102487	104150969	100	12.9486	1	0.00128568	34	0
minSNP-P	C1RL	12	7138292	7153069	33	6.83935	1	0.00135667	35	0
minSNP-P	KCNQ1	11	2422797	2826916	322	50.2522	1	0.00137344	36	1
minSNP-P	MGC39497	12	74071156	74104087	52	4.09369	1	0.00139587	37	0
minSNP-P	C14orf143	14	89331620	89490786	223	16.0703	1	0.00149298	38	0
minSNP-P	ID1	20	29656753	29657974	17	2.8645	1	0.00150263	39	0
minSNP-P	LOC80298	12	105873536	105883394	37	8.6489	1	0.00152161	40	0
minSNP-P	FKBP5	6	35649346	35764692	61	9.38956	1	0.00161525	41	0
minSNP-P	CAPN5	11	76455659	76514849	52	14.9974	1	0.00197472	42	0
minSNP-P	GPR4	19	50784865	50787557	16	5.1643	1	0.00207641	43	0
minSNP-P	ZNF223	19	49248004	49263982	30	3.159	1	0.00207684	44	0
minSNP-P	LOC441598	11	49095138	49102698	34	7.13206	1	0.00210084	45	0
minSNP-P	PSPN	19	6326305	6326860	11	2.50247	1	0.00215889	46	0
minSNP-P	SLC22A15	1	116231161	116324068	99	9.7559	1	0.00216403	47	0
minSNP-P	MGC57858	6	34322151	34324744	9	2.01544	1	0.00221729	48	0
minSNP-P	LOC388210	16	11359937	11395509	69	14.6014	1	0.00223314	49	0
minSNP-P	LOC399786	10	79678511	79682405	67	12.9948	1	0.00232234	50	0
minSNP-P	LOC401137	4	71200715	71211412	51	9.47332	1	0.00232234	50	0
minSNP-P	TRPC4	13	37108795	37341935	421	32.5204	1	0.00237756	52	0
minSNP-P	KIAA1576	16	76379984	76571505	423	48.0641	1	0.00238322	53	0
minSNP-P	ST13	22	39545103	39577187	36	6.57319	1	0.00240906	54	0
minSNP-P	FGF23	12	4347654	4359155	84	11.3395	1	0.00257136	55	0
minSNP-P	LOC440085	12	12155184	12156152	51	10.5533	1	0.00265816	56	0
minSNP-P	SOX30	5	156985265	157012006	49	8.00588	1	0.00274273	57	0
minSNP-P	HNRPU	1	241343004	241353868	22	4.02384	1	0.00288351	58	0
minSNP-P	LOC440036	11	47530339	47531072	10	3.96452	1	0.00290023	59	0
minSNP-P	SPINK5	5	147423759	147497037	195	10.7601	1	0.00292312	60	0
minSNP-P	CXCL2	4	75327791	75329947	13	2.1213	1	0.00294551	61	0
minSNP-P	LOC440992	3	188100567	188159495	101	20.4849	1	0.00298329	62	0
minSNP-P	LOC400236	14	88951496	88955890	43	11.6991	1	0.00300391	63	0
minSNP-P	C21orf45	21	32562403	32573247	28	5.92885	1	0.00303122	64	0
minSNP-P	RNU4P5	10	111619606	111619672	30	4.20108	1	0.00306091	65	0
minSNP-P	MXI1	10	111957353	112037113	76	11.3047	1	0.00310945	66	0
minSNP-P	ARCN1	11	117948321	117978855	33	6.06866	1	0.00327439	67	0
minSNP-P	RPL31	2	101077269	101081398	65	7.94946	1	0.00330797	68	0
minSNP-P	DPT	1	165396365	165430086	103	13.9932	1	0.00362582	69	0
minSNP-P	YESP	22	24367766	24372542	17	4.45856	1	0.00370233	70	0
minSNP-P	LOC341230	11	106395385	106553466	155	18.8757	1	0.00386847	71	0
minSNP-P	SMARCAD1	4	95486675	95569621	87	7.62367	1	0.00388048	72	0
minSNP-P	TCF7L1	2	85272392	85449163	244	27.8081	1	0.00388199	73	0
minSNP-P	MDS006	17	10548952	10555266	56	2.96518	1	0.00389864	74	0
minSNP-P	ABCD1P2	10	38936999	38937780	8	1.12957	1	0.00398565	75	0
minSNP-P	GPR25	1	197573823	197574908	37	7.58067	1	0.00403388	76	0
minSNP-P	LOC440843	2	679814	681192	35	5.36495	1	0.00405351	77	0
minSNP-P	SHH	7	155095034	155104443	20	6.54542	1	0.00407664	78	0
minSNP-P	ADAMTS10	19	8551611	8579130	16	5.43431	1	0.00411015	79	0
minSNP-P	LOC441924	1	227483511	227605268	126	20.3191	1	0.00413394	80	0
minSNP-P	SOCS3	17	73864459	73867753	9	6.10315	1	0.00425351	81	0
minSNP-P	NUP133	1	225883779	225950823	63	7.76114	1	0.0043611	82	0
minSNP-P	TAF1A	1	219120061	219151650	2	1.07648	1	0.00443459	83	0
minSNP-P	MGC22773	1	74357615	74375852	46	5.23624	1	0.00458295	84	0
minSNP-P	C3AR1	12	8102186	8110222	24	8.02707	1	0.00458295	84	0
minSNP-P	FLJ32810	11	100063620	100352916	529	28.8426	1	0.00463177	86	0
minSNP-P	HLA-DOB	6	32888527	32892762	161	17.1796	1	0.00464468	87	0
minSNP-P	PAPOLG	2	60895034	60937749	47	7.22432	1	0.00479616	88	0
minSNP-P	LOC284260	18	38020652	38367315	420	23.6205	1	0.00480769	89	0
minSNP-P	TGIF	18	3402072	3448409	62	15.3442	1	0.00496524	90	0
minSNP-P	T	6	166541497	166552542	96	9.65779	1	0.00504032	91	0
minSNP-P	LOC402214	5	52538150	52538765	59	5.18008	1	0.00504541	92	0
minSNP-P	LOC344191	2	176770342	176774011	13	6.01881	1	0.00510986	93	0
minSNP-P	FLJ20272	2	32764780	32957769	192	16.563	1	0.00521105	94	0
minSNP-P	LOC392387	9	120562460	120563804	27	2.85241	1	0.00524934	95	0
minSNP-P	KIAA0870	8	142155656	142275080	149	21.1982	1	0.00539374	96	0
minSNP-P	PTGIS	20	47553821	47618114	79	13.8482	1	0.00539665	97	0
minSNP-P	LOC387894	12	125042421	125052911	122	13.1907	1	0.00542594	98	0
minSNP-P	LOC442065	2	204324806	204326245	11	4.59403	1	0.00557724	99	0
minSNP-P	LOC144448	12	83910563	83932523	21	4.65634	1	0.00559597	100	0
minSNP-P	LOC340501	9	38425846	38469347	78	8.56445	1	0.00573723	101	0
minSNP-P	NXPH1	7	8246825	8565830	610	48.5205	1	0.00595238	102	0
minSNP-P	CNN3	1	95074531	95104722	67	14.7355	1	0.00600601	103	0
minSNP-P	LOC389174	3	169450105	169720111	169	15.6564	1	0.00604595	104	0
minSNP-P	MGC40214	8	96106398	96139356	61	5.85883	1	0.0061237	105	0
minSNP-P	CHL1	3	213650	426098	372	33.8577	1	0.00613121	106	0
minSNP-P	LOC220729	3	198834917	198845966	6	3.95733	1	0.00618812	107	0
minSNP-P	LOC90701	18	54958105	54977044	105	11.8687	1	0.0062383	108	0
minSNP-P	SIAT4A	8	134540327	134653344	258	39.777	1	0.00632911	109	0
minSNP-P	GPAM	10	113899612	113933508	56	9.27993	1	0.00634921	110	0
Method	Locus	Chr	Start	End	SNPs	Tests	K	P	Rank	isKnownPositive
BIMBAM	LOC442254	6	118880758	118882564	37	NA	NA	0	1	1
BIMBAM	OLFML2B	1	158684641	158725302	135	NA	NA	0	1	1
BIMBAM	KCNH2	7	150079698	150112662	34	NA	NA	2e-06	3	1
BIMBAM	ICMT	1	6215521	6230298	12	NA	NA	8e-06	4	1
BIMBAM	KIAA1007	16	57111357	57221251	101	NA	NA	8e-06	4	1
BIMBAM	ATP1B1	1	165807640	165833615	96	NA	NA	2.16377e-05	6	1
BIMBAM	LOC440426	17	30358407	30360718	20	NA	NA	2.61452e-05	7	1
BIMBAM	LBX1	10	102976723	102978707	15	NA	NA	8.3797e-05	8	0
BIMBAM	MYL4	17	42641713	42656044	44	NA	NA	9.7789e-05	9	0
BIMBAM	NCRMS	12	96361267	96461264	152	NA	NA	0.000145787	10	0
BIMBAM	LOC389267	5	1910865	1913588	50	NA	NA	0.000153643	11	0
BIMBAM	LOC391528	3	38543294	38565258	64	NA	NA	0.000181058	12	1
BIMBAM	MXI1	10	111957353	112037113	76	NA	NA	0.00024517	13	0
BIMBAM	DNCI1	7	95046553	95372375	388	NA	NA	0.000341146	14	0
BIMBAM	TTF2	1	117314991	117357534	97	NA	NA	0.000382995	15	0
BIMBAM	KIAA1786	12	124340474	124598907	349	NA	NA	0.000383656	16	0
BIMBAM	LOC441782	17	15662077	15678309	6	NA	NA	0.000395226	17	0
BIMBAM	SIGLECP1	19	56379879	56386054	43	NA	NA	0.000413343	18	0
BIMBAM	LOC286333	9	112954909	112961680	38	NA	NA	0.000510126	19	0
BIMBAM	SPTBN1	2	54665160	54807513	256	NA	NA	0.000512138	20	0
BIMBAM	C6orf62	6	24813137	24827382	46	NA	NA	0.000550964	21	0
BIMBAM	OR52N1	11	5765660	5766622	79	NA	NA	0.000559315	22	0
BIMBAM	MAS1	6	160298385	160299519	30	NA	NA	0.000566251	23	0
BIMBAM	KCNQ1	11	2422797	2826916	322	NA	NA	0.000649224	24	1
BIMBAM	OR11J2P	15	19430649	19431594	4	NA	NA	0.000747217	25	0
BIMBAM	LOC341230	11	106395385	106553466	155	NA	NA	0.000789827	26	0
BIMBAM	LOC389950	10	38389706	38397559	38	NA	NA	0.000837802	27	0
BIMBAM	GPR4	19	50784865	50787557	16	NA	NA	0.000921744	28	0
BIMBAM	C1RL	12	7138292	7153069	33	NA	NA	0.00107365	29	0
BIMBAM	LOC440036	11	47530339	47531072	10	NA	NA	0.00130941	30	0
BIMBAM	KIAA0870	8	142155656	142275080	149	NA	NA	0.00140095	31	0
BIMBAM	LITAF	16	11549959	11587730	49	NA	NA	0.00149054	32	1
BIMBAM	SLC22A15	1	116231161	116324068	99	NA	NA	0.00161031	33	0
BIMBAM	LOC442395	8	104004828	104005659	33	NA	NA	0.00170678	34	0
BIMBAM	LOC399786	10	79678511	79682405	67	NA	NA	0.00171939	35	0
BIMBAM	HMGA1	6	34312628	34321986	9	NA	NA	0.00175932	36	0
BIMBAM	FLJ23153	7	87552409	87580857	38	NA	NA	0.00191314	37	0
BIMBAM	EIF3S6IPP	14	81452322	81454155	30	NA	NA	0.00191755	38	0
BIMBAM	KIAA1576	16	76379984	76571505	423	NA	NA	0.00195656	39	0
BIMBAM	SOX30	5	156985265	157012006	49	NA	NA	0.00195886	40	0
BIMBAM	HTR7	10	92490558	92607651	131	NA	NA	0.00199681	41	0
BIMBAM	XPO7	8	21833128	21918930	90	NA	NA	0.00207254	42	0
BIMBAM	PSPN	19	6326305	6326860	11	NA	NA	0.00208855	43	0
BIMBAM	MDS006	17	10548952	10555266	56	NA	NA	0.00212269	44	0
BIMBAM	C10orf12	10	98731031	98735575	28	NA	NA	0.00217391	45	0
BIMBAM	LOC441924	1	227483511	227605268	126	NA	NA	0.00223564	46	0
BIMBAM	FLJ20366	8	110655587	110773009	163	NA	NA	0.00227583	47	0
BIMBAM	C21orf45	21	32562403	32573247	28	NA	NA	0.00230894	48	0
BIMBAM	FGF23	12	4347654	4359155	84	NA	NA	0.00252653	49	0
BIMBAM	C3AR1	12	8102186	8110222	24	NA	NA	0.00256542	50	0
BIMBAM	DPT	1	165396365	165430086	103	NA	NA	0.00266667	51	0
BIMBAM	LOC401328	7	41750043	41775448	93	NA	NA	0.00270051	52	0
BIMBAM	HELIC1	6	101063331	101422632	357	NA	NA	0.00279564	53	0
BIMBAM	PAPOLG	2	60895034	60937749	47	NA	NA	0.00282646	54	0
BIMBAM	ZNF223	19	49248004	49263982	30	NA	NA	0.00284333	55	0
BIMBAM	IMPG2	3	102428263	102522096	90	NA	NA	0.00284576	56	0
BIMBAM	LOC90701	18	54958105	54977044	105	NA	NA	0.00286287	57	0
BIMBAM	T	6	166541497	166552542	96	NA	NA	0.00294377	58	0
BIMBAM	HOXC5	12	52713099	52715412	10	NA	NA	0.00294898	59	0
BIMBAM	TCF7L1	2	85272392	85449163	244	NA	NA	0.00296121	60	0
BIMBAM	IL17	6	52159144	52163395	54	NA	NA	0.00304044	61	0
BIMBAM	LOC388210	16	11359937	11395509	69	NA	NA	0.0030722	62	0
BIMBAM	RPL31	2	101077269	101081398	65	NA	NA	0.00322893	63	0
BIMBAM	LOC400764	1	95138902	95140847	49	NA	NA	0.00335233	64	0
BIMBAM	LOC80298	12	105873536	105883394	37	NA	NA	0.00338639	65	0
BIMBAM	LOC390029	11	1780695	1812392	58	NA	NA	0.00342583	66	0
BIMBAM	C14orf139	14	94943359	94946180	89	NA	NA	0.00345304	67	0
BIMBAM	ADAMTS10	19	8551611	8579130	16	NA	NA	0.00345901	68	0
BIMBAM	LOC400236	14	88951496	88955890	43	NA	NA	0.00347222	69	0
BIMBAM	FRDAP	14	77595696	77596380	59	NA	NA	0.00351247	70	0
BIMBAM	TRPC4	13	37108795	37341935	421	NA	NA	0.00367107	71	0
BIMBAM	ABCD1P2	10	38936999	38937780	8	NA	NA	0.00374953	72	0
BIMBAM	LOC442065	2	204324806	204326245	11	NA	NA	0.00383436	73	0
BIMBAM	SIAT7A	17	72132440	72151327	59	NA	NA	0.0039557	74	0
BIMBAM	LOC441251	7	71776929	71785658	3	NA	NA	0.00403714	75	0
BIMBAM	CAPN5	11	76455659	76514849	52	NA	NA	0.00406504	76	0
BIMBAM	SHH	7	155095034	155104443	20	NA	NA	0.00411692	77	0
BIMBAM	FPGT	1	74375947	74384846	48	NA	NA	0.0041684	78	0
BIMBAM	PF6	1	118208330	118439876	187	NA	NA	0.00428082	79	0
BIMBAM	LOC285412	4	113734642	113736928	46	NA	NA	0.00428266	80	0
BIMBAM	TRBV2	7	141454024	141454458	47	NA	NA	0.004662	81	0
BIMBAM	YLPM1	14	74299822	74372645	68	NA	NA	0.0047619	82	0
BIMBAM	LOC390228	11	82346113	82346912	38	NA	NA	0.00477555	83	0
BIMBAM	LOC440992	3	188100567	188159495	101	NA	NA	0.00493097	84	0
BIMBAM	SMARCAD1	4	95486675	95569621	87	NA	NA	0.00493097	84	0
BIMBAM	NRD1	1	51966905	52056443	63	NA	NA	0.00493827	86	0
BIMBAM	EGFL5	9	120442645	120556825	58	NA	NA	0.00500501	87	0
BIMBAM	HNRPR	1	23381582	23416090	30	NA	NA	0.00500751	88	0
BIMBAM	LOC285192	2	241335825	241342462	19	NA	NA	0.00505561	89	0
BIMBAM	LOC220729	3	198834917	198845966	6	NA	NA	0.00506329	90	0
BIMBAM	SOCS3	17	73864459	73867753	9	NA	NA	0.00520833	91	0
BIMBAM	FKBP5	6	35649346	35764692	61	NA	NA	0.00529661	92	0
BIMBAM	DKFZp667G2110	3	99064124	99146516	76	NA	NA	0.00530504	93	0
BIMBAM	LOC283166	11	127583871	127616544	96	NA	NA	0.00548246	94	0
BIMBAM	ITGA11	15	66381098	66511531	243	NA	NA	0.00550661	95	0
BIMBAM	FLJ11171	16	69873706	69881013	59	NA	NA	0.00551876	96	0
BIMBAM	GARNL1	14	35078499	35302288	105	NA	NA	0.00553403	97	0
BIMBAM	MGC39497	12	74071156	74104087	52	NA	NA	0.00566893	98	0
BIMBAM	LOC440085	12	12155184	12156152	51	NA	NA	0.00574053	99	0
BIMBAM	LOC344191	2	176770342	176774011	13	NA	NA	0.00578035	100	0
BIMBAM	KCNK3	2	26827270	26864369	34	NA	NA	0.00580383	101	0
BIMBAM	GPR25	1	197573823	197574908	37	NA	NA	0.00584454	102	0
BIMBAM	ABCG1	21	42492868	42590423	139	NA	NA	0.00585138	103	0
BIMBAM	ARID5A	2	96624338	96640245	23	NA	NA	0.00585138	103	0
BIMBAM	FLJ32810	11	100063620	100352916	529	NA	NA	0.00588582	105	0
BIMBAM	ID1	20	29656753	29657974	17	NA	NA	0.00591017	106	0
BIMBAM	TAF1A	1	219120061	219151650	2	NA	NA	0.00594884	107	0
BIMBAM	SMYD2	1	210842971	210898869	118	NA	NA	0.00609013	108	0
BIMBAM	NUP88	17	5230144	5263720	81	NA	NA	0.0062461	109	0
BIMBAM	CRYBB1	22	25319916	25338545	50	NA	NA	0.00628536	110	0
Method	Locus	Chr	Start	End	SNPs	Tests	K	P	Rank	isKnownPositive
VEGAS	OLFML2B	1	160219605	160260268	214	NA	NA	0	1	1
VEGAS	KCNH2	7	150272981	150305947	75	NA	NA	1e-07	2	1
VEGAS	C6orf204	6	118892931	119079713	269	NA	NA	4.2e-06	3	1
VEGAS	ICMT	1	6203839	6218631	30	NA	NA	1.8e-05	4	1
VEGAS	LIG3	17	30331650	30356201	40	NA	NA	2.9e-05	5	1
VEGAS	LBX1	10	102976722	102978707	66	NA	NA	7.5e-05	6	0
VEGAS	CDC27	17	42550309	42621664	107	NA	NA	9.1e-05	7	0
VEGAS	NDRG4	16	57055117	57105024	105	NA	NA	9.7e-05	8	1
VEGAS	IGF2R	6	160310120	160447573	243	NA	NA	0.000124	9	0
VEGAS	SCN5A	3	38564556	38666167	187	NA	NA	0.00017	10	1
VEGAS	MXI1	10	111957352	112037113	120	NA	NA	0.000223	11	0
VEGAS	GPR4	19	50784864	50787557	45	NA	NA	0.000385	12	0
VEGAS	ZNF33A	10	38339583	38389001	78	NA	NA	0.000434	13	0
VEGAS	CSN1S1	4	70831387	70846877	84	NA	NA	0.000442	14	0
VEGAS	SLC22A15	1	116320641	116414198	128	NA	NA	0.000529	15	0
VEGAS	CAPN10	2	241174817	241205795	114	NA	NA	0.000574	16	0
VEGAS	OR52N2	11	5798141	5799107	156	NA	NA	0.000732	17	0
VEGAS	LITAF	16	11549356	11587730	91	NA	NA	0.000961	18	1
VEGAS	DNAJB4	1	78243223	78255583	59	NA	NA	0.001017	19	0
VEGAS	SHH	7	155288318	155297728	100	NA	NA	0.001164	20	0
VEGAS	RBX1	22	39677330	39698614	26	NA	NA	0.001381	21	0
VEGAS	XPO7	8	21833125	21920042	136	NA	NA	0.00153	22	0
VEGAS	FEM1C	5	114884506	114908490	136	NA	NA	0.001712	23	0
VEGAS	TREH	11	118034151	118055591	85	NA	NA	0.00197	24	0
VEGAS	TAF1A	1	220798287	220829878	4	NA	NA	0.0021	25	0
VEGAS	C9orf43	9	115212842	115231700	92	NA	NA	0.0021	25	0
VEGAS	ADAMTS10	19	8551125	8581588	44	NA	NA	0.002124	27	0
VEGAS	T	6	166491075	166502121	196	NA	NA	0.00233	28	0
VEGAS	TBRG4	7	45106223	45117842	121	NA	NA	0.00238	29	0
VEGAS	C1QBP	17	5276822	5283195	115	NA	NA	0.00247	30	0
VEGAS	NRD1	1	52027453	52117197	85	NA	NA	0.00253	31	0
VEGAS	WDR3	1	118273913	118304572	70	NA	NA	0.002825	32	0
VEGAS	POM121	7	71987871	72056774	12	NA	NA	0.00283	33	0
VEGAS	FLJ11171	16	69873703	69881010	105	NA	NA	0.00312	34	0
VEGAS	SLC8A1	2	40192789	40593079	713	NA	NA	0.00314	35	0
VEGAS	BLZF1	1	167603817	167632404	141	NA	NA	0.00315	36	1
VEGAS	FBXW2	9	122559074	122595561	60	NA	NA	0.003244	37	0
VEGAS	PLEKHA3	2	179053444	179078028	56	NA	NA	0.00329	38	0
VEGAS	HOXD13	2	176665777	176668912	41	NA	NA	0.00335	39	0
VEGAS	NEUROD6	7	31343604	31347063	138	NA	NA	0.00335	39	0
VEGAS	CTSD	11	1730560	1741798	67	NA	NA	0.00347	41	0
VEGAS	BASP1	5	17270749	17329943	140	NA	NA	0.00349	42	0
VEGAS	TRPM5	11	2382321	2400851	83	NA	NA	0.00356	43	1
VEGAS	PPP2R5C	14	101345924	101463830	145	NA	NA	0.00359	44	0
VEGAS	SCO1	17	10524373	10541610	139	NA	NA	0.00368	45	0
VEGAS	TRPS1	8	116489899	116750402	250	NA	NA	0.0037	46	0
VEGAS	SMYD2	1	212521187	212577100	201	NA	NA	0.00378	47	0
VEGAS	C10orf11	10	77212524	77987132	896	NA	NA	0.00403	48	0
VEGAS	RNF10	12	119456514	119499780	77	NA	NA	0.00406	49	0
VEGAS	C1RL	12	7138290	7153069	53	NA	NA	0.00413	50	0
VEGAS	LAIR2	19	59705824	59713709	86	NA	NA	0.00428	51	0
VEGAS	CD2	1	117098608	117113374	84	NA	NA	0.00445	52	0
VEGAS	APOH	17	61638608	61656018	129	NA	NA	0.00447	53	0
VEGAS	TUBB4	19	6445329	6453330	43	NA	NA	0.004554	54	0
VEGAS	FOXJ3	1	42414796	42573490	149	NA	NA	0.00469	55	0
VEGAS	ZNF223	19	49248003	49263982	86	NA	NA	0.00486	56	0
VEGAS	RHOC	1	113045271	113051548	56	NA	NA	0.00494	57	0
VEGAS	ATP6V0A4	7	138041578	138133481	174	NA	NA	0.00501	58	0
VEGAS	LTK	15	39583131	39593791	45	NA	NA	0.00517	59	0
VEGAS	IVD	15	38484977	38498355	71	NA	NA	0.0052	60	0
VEGAS	IMPG2	3	102427977	102522109	135	NA	NA	0.00522	61	0
VEGAS	CRADD	12	92595281	92768662	252	NA	NA	0.00547	62	0
VEGAS	CTDSPL	3	37878672	38000964	119	NA	NA	0.00557	63	0
VEGAS	C4BPA	1	205344229	205384940	107	NA	NA	0.00594	64	0
VEGAS	SPINT1	15	38923537	38937145	55	NA	NA	0.00596	65	0
VEGAS	ADORA2B	17	15788955	15819935	65	NA	NA	0.00609	66	0
VEGAS	ZNF101	19	19640662	19652138	48	NA	NA	0.00619	67	0
VEGAS	LRAT	4	155884612	155893720	78	NA	NA	0.00626	68	0
VEGAS	CASQ2	1	116044148	116112949	277	NA	NA	0.00644	69	0
VEGAS	IRX4	5	1930540	1935880	119	NA	NA	0.00645	70	0
VEGAS	PAPOLG	2	60836886	60879602	88	NA	NA	0.00662	71	0
VEGAS	WDR26	1	222639467	222688355	87	NA	NA	0.00665	72	0
VEGAS	REPIN1	7	149696811	149702066	67	NA	NA	0.00674	73	0
VEGAS	DDX46	5	134122359	134194710	41	NA	NA	0.00683	74	0
VEGAS	PRCP	11	82213056	82289205	190	NA	NA	0.00689	75	0
VEGAS	ARL6	3	98966284	99000063	84	NA	NA	0.00691	76	0
VEGAS	SLC22A14	3	38322448	38334863	82	NA	NA	0.00697	77	0
VEGAS	SPTBN1	2	54536957	54752087	400	NA	NA	0.00726	78	0
VEGAS	CAT	11	34417053	34450183	245	NA	NA	0.00737	79	0
VEGAS	ACSL3	2	223433975	223516363	157	NA	NA	0.00783	80	0
VEGAS	LZTS1	8	20147955	20157083	117	NA	NA	0.00806	81	0
VEGAS	RUVBL2	19	54188967	54210994	58	NA	NA	0.00817	82	0
VEGAS	C14orf109	14	92721048	92723184	99	NA	NA	0.00834	83	0
VEGAS	GPSM1	9	138348725	138372493	65	NA	NA	0.00848	84	0
VEGAS	C2orf29	2	101235776	101253210	72	NA	NA	0.00864	85	0
VEGAS	ATP6V1C1	8	104102423	104154461	209	NA	NA	0.0088	86	0
VEGAS	GPR68	14	90768628	90789977	83	NA	NA	0.00887	87	0
VEGAS	P4HB	17	77394322	77411833	1	NA	NA	0.00907	88	0
VEGAS	CRYBB1	22	25325361	25343991	137	NA	NA	0.00908	89	0
VEGAS	OSTM1	6	108469305	108502634	112	NA	NA	0.00913	90	0
VEGAS	CD1E	1	156590163	156593967	75	NA	NA	0.00921	91	0
VEGAS	SMYD3	1	243979266	244647334	884	NA	NA	0.00927	92	0
VEGAS	CBLN2	18	68354894	68362703	100	NA	NA	0.00928	93	0
VEGAS	SIGLEC7	19	56337369	56348595	88	NA	NA	0.00948	94	0
VEGAS	SMARCAD1	4	95347781	95431466	115	NA	NA	0.00954	95	0
VEGAS	OMP	11	76491533	76492025	53	NA	NA	0.00994	96	0
VEGAS	VPS18	15	38973919	38983465	49	NA	NA	0.01003	97	0
VEGAS	TNFSF9	19	6482036	6486933	55	NA	NA	0.01011	98	0
VEGAS	TICAM2	5	114942246	114989610	107	NA	NA	0.01012	99	0
VEGAS	MOAP1	14	92718293	92721002	99	NA	NA	0.0103	100	0
VEGAS	BAHD1	15	38520702	38547733	73	NA	NA	0.01038	101	0
VEGAS	OR56A3	11	5925152	5926100	109	NA	NA	0.01039	102	0
VEGAS	GTF2F1	19	6330579	6344291	36	NA	NA	0.01051	103	0
VEGAS	C2orf16	2	27652892	27659093	69	NA	NA	0.01053	104	0
VEGAS	MTERF	7	91339956	91347952	46	NA	NA	0.01055	105	0
VEGAS	DDX6	11	118123682	118167182	83	NA	NA	0.0106	106	0
VEGAS	THUMPD3	3	9379716	9403475	76	NA	NA	0.01067	107	0
VEGAS	MUTED	6	7959213	8009646	251	NA	NA	0.01078	108	0
VEGAS	JAG1	20	10566331	10602694	130	NA	NA	0.01083	109	0
VEGAS	NFAT5	16	68156497	68296054	124	NA	NA	0.01104	110	0
Method	Locus	Chr	Start	End	SNPs	Tests	K	SI	Rank	isKnownPositive
LASSO	OLFML2B_CAPON	1	158684641	158725302	NA	NA	25	6.14379e-25	1	1
LASSO	ATP1B1_NME7_SLC19A2_F5	1	165807640	165833615	NA	NA	6	5.22941e-10	2	1
LASSO	C10orf12_SLIT1	10	98731031	98735575	NA	NA	2	2.80163e-08	3	0
LASSO	KIAA1576_WWOX	16	76379984	76571505	NA	NA	3	5.77739e-08	4	0
LASSO	KLK7_KLK8_KLK9_KLK10_SIGLECP1	19	56171541	56178962	NA	NA	2	1.28724e-07	5	0
LASSO	CHES1_C14orf143	14	88697458	89155209	NA	NA	4	2.85845e-07	6	0
LASSO	LOC388210_LOC400499_LITAF	16	11359937	11395509	NA	NA	2	3.27949e-07	7	1
LASSO	KIAA1786	12	124340474	124598907	NA	NA	5	3.94216e-07	8	0
LASSO	SOX30_LOC389341_ICF45_LSM11	5	156985265	157012006	NA	NA	3	4.91626e-07	9	0
LASSO	FLJ32810	11	100063620	100352916	NA	NA	3	1.35943e-06	10	0
LASSO	GUCY1A2_LOC341230	11	106063120	106394381	NA	NA	5	2.30133e-06	11	0
LASSO	SLC22A14_ENDOGL1_LOC391528_SCN5A	3	38322431	38335069	NA	NA	3	3.44482e-06	12	1
LASSO	THEM2_C6orf62	6	24775254	24809921	NA	NA	1	4.21588e-06	13	0
LASSO	LOC286333_SLC31A2	9	112954909	112961680	NA	NA	1	4.98882e-06	14	0
LASSO	ETV6_BCL2L14_LOC440085	12	11694055	11939603	NA	NA	3	5.22282e-06	15	0
LASSO	LR8_HCA112_ABP1_KCNH2_NOS3	7	149926038	149936011	NA	NA	6	5.27178e-06	16	1
LASSO	LOC442395_ATP6V1C1	8	104004828	104005659	NA	NA	3	7.67184e-06	17	0
LASSO	PARK2	6	161740082	163119214	NA	NA	2	8.06123e-06	18	0
LASSO	RPL22_FLJ46380_FLJ32096_ICMT_MGC40168	1	6180833	6193921	NA	NA	3	8.59248e-06	19	1
LASSO	HTR7	10	92490558	92607651	NA	NA	1	9.27267e-06	20	0
LASSO	LOC51760_TMC5_MGC16824	16	19087139	19186055	NA	NA	4	1.30901e-05	21	0
LASSO	CTNNA3	10	67349938	69125933	NA	NA	2	1.31439e-05	22	0
LASSO	KCNQ1	11	2422797	2826916	NA	NA	2	1.39464e-05	23	1
LASSO	CCT6B_MGC20398_LIG3_LOC440426_LOC117584	17	30279055	30312569	NA	NA	5	1.65302e-05	24	1
LASSO	LOC399786	10	79678511	79682405	NA	NA	1	1.65387e-05	25	0
LASSO	EIF3S6IPP	14	81452322	81454155	NA	NA	1	1.67737e-05	26	0
LASSO	ZFR	5	32390214	32480601	NA	NA	2	1.73522e-05	27	0
LASSO	KIAA0992_SH3MD2	4	169792947	170224298	NA	NA	3	1.83994e-05	28	0
LASSO	ITGA2_LOC402214	5	52321014	52423947	NA	NA	2	1.95562e-05	29	0
LASSO	SIAT4A	8	134540327	134653344	NA	NA	1	2.26646e-05	30	0
LASSO	ATP6V1B2_LZTS1	8	20098984	20123487	NA	NA	3	2.54758e-05	31	0
LASSO	LOC390468	14	35487034	35819109	NA	NA	2	2.58988e-05	32	0
LASSO	FLJ23451	2	44500754	44911380	NA	NA	1	2.99488e-05	33	0
LASSO	TRPC4	13	37108795	37341935	NA	NA	1	3.22654e-05	34	0
LASSO	LOC389174	3	169450105	169720111	NA	NA	1	3.25059e-05	35	0
LASSO	C14orf139_C14orf49	14	94943359	94946180	NA	NA	3	3.37887e-05	36	0
LASSO	RPL15P2	14	94335524	94337583	NA	NA	3	3.5696e-05	37	0
LASSO	EB-1	12	97631539	98880483	NA	NA	2	3.73844e-05	38	0
LASSO	CSMD1_LOC392179	8	2782790	4839736	NA	NA	2	3.96728e-05	39	0
LASSO	LOC390029	11	1780695	1812392	NA	NA	1	4.07668e-05	40	0
LASSO	DNCI1	7	95046553	95372375	NA	NA	2	4.2914e-05	41	0
LASSO	NDRG4_FLJ21148_KIAA1007	16	57055150	57105023	NA	NA	4	4.46368e-05	42	1
LASSO	LOC441336	8	9144352	9262735	NA	NA	1	4.75879e-05	43	0
LASSO	LOC388924	2	10919145	10945679	NA	NA	1	5.26802e-05	44	0
LASSO	SORCS2	4	7312544	7862635	NA	NA	1	6.46553e-05	45	0
LASSO	ARCN1_PHLDB1_TREH	11	117948321	117978855	NA	NA	2	6.5996e-05	46	0
LASSO	OTOF_KCNK3	2	26591723	26693217	NA	NA	3	6.75751e-05	47	0
LASSO	ASTN2	9	116267061	117256871	NA	NA	1	6.78665e-05	48	0
LASSO	TCF7L1	2	85272392	85449163	NA	NA	1	7.24285e-05	49	0
LASSO	KIAA0870	8	142155656	142275080	NA	NA	1	7.33346e-05	50	0
LASSO	DAAM1	14	58725152	58906224	NA	NA	3	8.37021e-05	51	0
LASSO	MYO1F_ADAMTS10	19	8491999	8548307	NA	NA	2	8.65938e-05	52	0
LASSO	PRICKLE1	12	41139341	41269745	NA	NA	1	8.71689e-05	53	0
LASSO	NDUFS6_LOC389267_IRX4	5	1854509	1882609	NA	NA	2	8.85183e-05	54	0
LASSO	ITGA11	15	66381098	66511531	NA	NA	1	9.70691e-05	55	0
LASSO	SLC41A2	12	103700828	103824899	NA	NA	1	0.000102003	56	0
LASSO	SLC22A15	1	116231161	116324068	NA	NA	2	0.000103349	57	0
LASSO	HLA-DOB_TAP2_PSMB8_TAP1	6	32888527	32892762	NA	NA	1	0.000107888	58	0
LASSO	CTNNA2	2	79790328	80787472	NA	NA	1	0.000122139	59	0
LASSO	LOC441598_FOLH1	11	49095138	49102698	NA	NA	1	0.000123631	60	0
LASSO	LOC440992	3	188100567	188159495	NA	NA	1	0.00013337	61	0
LASSO	PTGIS	20	47553821	47618114	NA	NA	1	0.000146179	62	0
LASSO	C20orf39	20	24397835	24595167	NA	NA	1	0.000148449	63	0
LASSO	LOC171422_CRP	1	156487833	156488657	NA	NA	1	0.000150041	64	0
LASSO	TTF2	1	117314991	117357534	NA	NA	1	0.000152945	65	0
LASSO	LOC92017	16	12062168	12574366	NA	NA	1	0.000153853	66	0
LASSO	FLJ20574	3	41805954	41978574	NA	NA	1	0.000158896	67	0
LASSO	PPP2R2B	5	145949260	146441207	NA	NA	1	0.000159429	68	0
LASSO	LOC400084_LOC387894	12	124971168	125009788	NA	NA	1	0.000160872	69	0
LASSO	MGC17943_LOC80298_CRY1	12	105852172	105870229	NA	NA	1	0.000167727	70	0
LASSO	PKIA	8	79590891	79678040	NA	NA	1	0.00017312	71	0
LASSO	LOC441073_LOC441074	5	55832834	55837700	NA	NA	1	0.000173638	72	0
LASSO	OR51B4_OR51B3P_OR51B2_OR51B8P	11	5278820	5279752	NA	NA	1	0.000174329	73	0
LASSO	HNRPU	1	241343004	241353868	NA	NA	1	0.000175146	74	0
LASSO	FOXJ3	1	42311304	42469729	NA	NA	1	0.000175242	75	0
LASSO	AIP1	7	77291049	78727541	NA	NA	1	0.000179846	76	0
LASSO	PPP2R5C	14	101345925	101463831	NA	NA	1	0.000180348	77	0
LASSO	PTN	7	136369352	136485801	NA	NA	1	0.000187226	78	0
LASSO	SLC24A4	14	91858678	92032348	NA	NA	1	0.00019086	79	0
LASSO	CAV1	7	115758790	115795181	NA	NA	1	0.000192062	80	0
LASSO	LOC392002_GLCCI1	7	7722167	7781675	NA	NA	1	0.000195479	81	0
LASSO	LASS6	2	169138342	169456659	NA	NA	1	0.000200081	82	0
LASSO	CAPN5_OMP_MYO7A	11	76455659	76492025	NA	NA	2	0.000208509	83	0
LASSO	SLC15A1	13	98134057	98202909	NA	NA	1	0.000229222	84	0
LASSO	C1QTNF4_MTCH2	11	47567792	47572478	NA	NA	1	0.000230056	85	0
LASSO	DKK2	4	108200563	108315057	NA	NA	1	0.000231729	86	0
LASSO	CPS1	2	211246844	211369337	NA	NA	1	0.000235705	87	0
LASSO	CSPG6	10	112317474	112354382	NA	NA	1	0.000244169	88	0
LASSO	HNRPR_ZNF436_LOC148898_TCEA3_UPLC1	1	23381582	23416090	NA	NA	3	0.000244738	89	0
LASSO	MGC39497	12	74071156	74104087	NA	NA	1	0.000245977	90	0
LASSO	TXNRD3_LOC255330	3	127809036	127857754	NA	NA	1	0.000249381	91	0
LASSO	MGC40214_LOC286149	8	96106398	96139356	NA	NA	1	0.000250217	92	0
LASSO	LOC441716	15	27692066	27693809	NA	NA	1	0.000253195	93	0
LASSO	C12orf5_FGF23	12	4300632	4332599	NA	NA	3	0.000254865	94	0
LASSO	LOC401328_GLI3	7	41750043	41775448	NA	NA	1	0.000263913	95	0
LASSO	DKFZP434F0318	12	12829882	12835664	NA	NA	1	0.000272874	96	0
LASSO	HOXC8_HOXC4_HOXC6_HOXC5	12	52689157	52692814	NA	NA	1	0.000277735	97	0
LASSO	FLJ20272	2	32764780	32957769	NA	NA	2	0.000289936	98	0
LASSO	CHURC1_GPX2	14	64450893	64470853	NA	NA	1	0.000292521	99	0
LASSO	GLTP	12	108752390	108781013	NA	NA	1	0.000297628	100	0
LASSO	F13A1	6	6089317	6265901	NA	NA	1	0.000300381	101	0
LASSO	LOC441778	16	86734650	86877630	NA	NA	1	0.00030181	102	0
LASSO	SYN3	22	31233094	31727237	NA	NA	1	0.00030525	103	0
LASSO	CACNA1A	19	13179115	13478317	NA	NA	1	0.000312549	104	0
LASSO	KCNS3	2	17981573	18035853	NA	NA	1	0.000320461	105	0
LASSO	FSTL4	5	132560051	132976154	NA	NA	1	0.000328419	106	0
LASSO	CCDC3	10	12978633	13083710	NA	NA	1	0.000340782	107	0
LASSO	NALP5	19	61202904	61264988	NA	NA	1	0.00034277	108	0
LASSO	CXCL2	4	75327791	75329947	NA	NA	1	0.000353682	109	0
